# Supplementary material for: ﻿Two new species of Chionosphaera and Kurtzmanomyces (Chionosphaeraceae, Agaricostilbomycetes) isolated from China
Source: MycoKeys. 2025 Nov 14;125:81–94. doi: 10.3897/mycokeys.125.167837 (PMC12639360; doi:10.3897/mycokeys.125.167837)
Supplement: XML Treatment for Chionosphaera foliicola [file mycokeys.125.167837-treatment1.xml]

<!DOCTYPE tp:taxon-treatment
  PUBLIC "-//TaxonX//DTD Taxonomic Treatment Publishing DTD v0 20100105//EN" "tax-treatment-NSO.dtd">
<tp:taxon-treatment xmlns:tp="http://www.plazi.org/taxpub"><tp:treatment-meta><kwd-group><label>Taxon classification</label><kwd>
                <named-content content-type="kingdom">Fungi</named-content>
              </kwd><kwd>
                <named-content content-type="class">Agaricostilbomycetes</named-content>
              </kwd><kwd>
                <named-content content-type="family">Chionosphaeraceae</named-content>
              </kwd></kwd-group><mixed-citation publication-type="journal"><person-group><name><surname>Wang</surname><given-names>Peng</given-names></name><name><surname>Chai</surname><given-names>Chun-Yue</given-names></name><name><surname>Niu</surname><given-names>Qiu-Hong</given-names></name><name><surname>Hui</surname><given-names>Feng-Li</given-names></name></person-group><article-title>﻿Two new species of <italic><tp:taxon-name><tp:taxon-name-part taxon-name-part-type="genus" reg="Chionosphaera">Chionosphaera</tp:taxon-name-part></tp:taxon-name></italic> and <italic><tp:taxon-name><tp:taxon-name-part taxon-name-part-type="genus" reg="Kurtzmanomyces">Kurtzmanomyces</tp:taxon-name-part></tp:taxon-name></italic> (<tp:taxon-name><tp:taxon-name-part taxon-name-part-type="family">Chionosphaeraceae</tp:taxon-name-part></tp:taxon-name>, <tp:taxon-name><tp:taxon-name-part taxon-name-part-type="class">Agaricostilbomycetes</tp:taxon-name-part></tp:taxon-name>) isolated from China</article-title><source>MycoKeys</source><day>14</day><month>11</month><year>2025</year><volume>125</volume><fpage>81</fpage><lpage>94</lpage><pub-id pub-id-type="doi">10.3897/mycokeys.125.167837</pub-id></mixed-citation></tp:treatment-meta><tp:nomenclature><label>﻿</label><tp:taxon-name><object-id xmlns:xlink="http://www.w3.org/1999/xlink" content-type="arpha" xlink:type="simple">3DE5FD4B-C68A-5380-9EA0-9CB64D12D347</object-id>
              <tp:taxon-name-part taxon-name-part-type="genus" reg="Chionosphaera">Chionosphaera</tp:taxon-name-part>
              <tp:taxon-name-part taxon-name-part-type="species" reg="foliicola">foliicola</tp:taxon-name-part>
              <object-id xmlns:xlink="http://www.w3.org/1999/xlink" content-type="mycobank" xlink:type="simple">MB 859682</object-id>
            </tp:taxon-name><tp:taxon-authority>C.Y. Chai &amp; F.L. Hui</tp:taxon-authority><tp:taxon-status xmlns:xlink="http://www.w3.org/1999/xlink" xlink:type="simple">sp. nov.</tp:taxon-status><xref ref-type="fig" rid="F2">Fig. 2</xref></tp:nomenclature><tp:treatment-sec sec-type="etymology" id="SECID0EPCBG"><title>Etymology.</title><p>The specific epithet <italic><tp:taxon-name><tp:taxon-name-part taxon-name-part-type="genus" reg="Chionosphaera"/><tp:taxon-name-part taxon-name-part-type="species" reg="foliicola">foliicola</tp:taxon-name-part></tp:taxon-name></italic> refers to the ex-type strain isolated from a leaf.</p><fig id="F2" position="float" orientation="portrait"><object-id xmlns:xlink="http://www.w3.org/1999/xlink" content-type="doi" xlink:type="simple">10.3897/mycokeys.125.167837.figure2</object-id><object-id xmlns:xlink="http://www.w3.org/1999/xlink" content-type="arpha" xlink:type="simple">6E6513FA-43CF-5609-91AA-E942EB43B398</object-id><label>Figure 2.</label><caption><p>Morphology of <italic><tp:taxon-name><tp:taxon-name-part taxon-name-part-type="genus" reg="Chionosphaera">Chionosphaera</tp:taxon-name-part> <tp:taxon-name-part taxon-name-part-type="species" reg="foliicola">foliicola</tp:taxon-name-part></tp:taxon-name></italic> (NYNU 248111). A. Colony on <abbrev xmlns:xlink="http://www.w3.org/1999/xlink" xlink:title="yeast extract–malt extract" id="ABBRID0ESDBG" xlink:type="simple">YM</abbrev> agar after 7 days at 20 °C; B. Budding cells in <abbrev xmlns:xlink="http://www.w3.org/1999/xlink" xlink:title="yeast extract–malt extract" id="ABBRID0EWDBG" xlink:type="simple">YM</abbrev> broth after 3 days at 20 °C.</p></caption><graphic xmlns:xlink="http://www.w3.org/1999/xlink" xlink:href="mycokeys-125-081-g002.jpg" position="float" orientation="portrait" xlink:type="simple" id="oo_1466016.jpg"><uri content-type="original_file" xlink:type="simple">https://binary.pensoft.net/fig/1466016</uri></graphic></fig></tp:treatment-sec><tp:treatment-sec sec-type="Typus" id="SECID0E6DBG"><title>Typus.</title><p><bold>China</bold> • Hainan Prov.: Wuzhishan City, Wuzhi Mountain, in the phylloplane of <italic><tp:taxon-name><tp:taxon-name-part taxon-name-part-type="genus" reg="Symplocos">Symplocos</tp:taxon-name-part> <tp:taxon-name-part taxon-name-part-type="species" reg="adenophylla">adenophylla</tp:taxon-name-part></tp:taxon-name></italic>, August 2024, S.L. Lv, NYNU 248111 (holotype GDMCC 2.531<sup>T</sup> preserved as a metabolically inactive state, culture ex-type PYCC 10141).</p></tp:treatment-sec><tp:treatment-sec sec-type="description" id="SECID0EUEBG"><title>Description.</title><p>On <abbrev xmlns:xlink="http://www.w3.org/1999/xlink" xlink:title="yeast extract–malt extract" id="ABBRID0E1EBG" xlink:type="simple">YM</abbrev> agar after 7 days at 25 °C, the streak culture is pale orange tough, smooth and glossy with an entire margin. In <abbrev xmlns:xlink="http://www.w3.org/1999/xlink" xlink:title="yeast extract–malt extract" id="ABBRID0E5EBG" xlink:type="simple">YM</abbrev> broth after 3 days at 25 °C, cells are ellipsoidal to cylindrical (2.7–6.0 × 4.1–10.5 µm) and occur singly or in pairs. Budding is polar through minute stalks, normally one to two per cell. After a month in <abbrev xmlns:xlink="http://www.w3.org/1999/xlink" xlink:title="yeast extract–malt extract" id="ABBRID0ECFBG" xlink:type="simple">YM</abbrev> broth at 20 °C, a sediment is formed, but no ring and pellicle are observed. After 2 weeks in Dalmau plate culture on <abbrev xmlns:xlink="http://www.w3.org/1999/xlink" xlink:title="corn meal agar" id="ABBRID0EGFBG" xlink:type="simple">CMA</abbrev> at 20 °C, hyphae were observed. Sexual structures are not observed on <abbrev xmlns:xlink="http://www.w3.org/1999/xlink" xlink:title="potato dextrose agar" id="ABBRID0EKFBG" xlink:type="simple">PDA</abbrev>, <abbrev xmlns:xlink="http://www.w3.org/1999/xlink" xlink:title="corn meal agar" id="ABBRID0EOFBG" xlink:type="simple">CMA</abbrev> or V8 agar at 17 °C. Ballistoconidia are not produced. Sugar fermentation is absent. The following carbon sources are assimilated: glucose, inulin (delayed), sucrose, D-galactose (delayed), lactose (weak and delayed), trehalose, maltose, melezitose, methyl α-D-glucoside (delayed), cellobiose, salicin (weak), L-sorbose (weak and delayed), L-rhamnose (weak and delayed), D-xylose (weak and delayed), L-arabinose (weak and delayed), D-arabinose (weak), 5-keto-D-gluconate, ethanol (weak), glycerol (weak and delayed), ribitol (weak), galactitol, D-mannitol, D-glucitol (weak and delayed), DL-lactate (weak and delayed), succinate, citrate (weak and delayed), and d-glucono-1,5-lactone. Raffinose, melibiose, d-ribose, methanol, erythritol, <italic>myo</italic>-inositol, D-glucosamine, N-acetyl-D-glucosamine, 2-keto-d-gluconate, and D-glucuronate are not assimilated. L-Lysine is assimilated as sole nitrogen sources. Nitrate, nitrite, ethylamine, and cadaverine are not assimilated. Growth is observed at 30 °C, but not at 35 °C. Growth in the presence of 0.01 % cycloheximide, 10 % NaCl plus 5 % glucose as well as 1% acetic acid is negative. Growth in the vitamin-free medium is positive. Growth on 50 % (w/w) glucose-yeast extract agar is negative. There is no hydrolysis of urea and no starch formation. The <abbrev xmlns:xlink="http://www.w3.org/1999/xlink" xlink:title="diazonium blue B" id="ABBRID0EUFBG" xlink:type="simple">DBB</abbrev> reaction is positive.</p></tp:treatment-sec><tp:treatment-sec sec-type="Additional strain examined" id="SECID0EYFBG"><title>Additional strain examined.</title><p><bold>China</bold> • Hainan Prov.: Wuzhishan City, Wuzhi Mountain, in the phylloplane of <italic><tp:taxon-name><tp:taxon-name-part taxon-name-part-type="genus" reg="Symplocos">Symplocos</tp:taxon-name-part> <tp:taxon-name-part taxon-name-part-type="species" reg="adenophylla">adenophylla</tp:taxon-name-part></tp:taxon-name></italic>, August 2024, S.L. Lv, NYNU 248157.</p></tp:treatment-sec><tp:treatment-sec sec-type="GenBank accession numbers" id="SECID0ELGBG"><title>GenBank accession numbers.</title><p>Holotype GDMCC 2.531<sup>T</sup> (<abbrev xmlns:xlink="http://www.w3.org/1999/xlink" xlink:title="internal transcribed spacer" id="ABBRID0ETGBG" xlink:type="simple">ITS</abbrev>: <ext-link xmlns:xlink="http://www.w3.org/1999/xlink" xlink:href="PV770167" ext-link-type="gen" xlink:type="simple">PV770167</ext-link>, <abbrev xmlns:xlink="http://www.w3.org/1999/xlink" xlink:title="large subunit" id="ABBRID0E3GBG" xlink:type="simple">LSU</abbrev>: <ext-link xmlns:xlink="http://www.w3.org/1999/xlink" xlink:href="PQ571723" ext-link-type="gen" xlink:type="simple">PQ571723</ext-link>; <italic>tef1</italic>α: <ext-link xmlns:xlink="http://www.w3.org/1999/xlink" xlink:href="PX046189" ext-link-type="gen" xlink:type="simple">PX046189</ext-link>); additional strain NYNU 248157 (<abbrev xmlns:xlink="http://www.w3.org/1999/xlink" xlink:title="internal transcribed spacer" id="ABBRID0EMHBG" xlink:type="simple">ITS</abbrev>: <ext-link xmlns:xlink="http://www.w3.org/1999/xlink" xlink:href="PV774782" ext-link-type="gen" xlink:type="simple">PV774782</ext-link>, <abbrev xmlns:xlink="http://www.w3.org/1999/xlink" xlink:title="large subunit" id="ABBRID0EVHBG" xlink:type="simple">LSU</abbrev>: <ext-link xmlns:xlink="http://www.w3.org/1999/xlink" xlink:href="PV774781" ext-link-type="gen" xlink:type="simple">PV774781</ext-link>; <italic>tef1</italic>α: <ext-link xmlns:xlink="http://www.w3.org/1999/xlink" xlink:href="PX046190" ext-link-type="gen" xlink:type="simple">PX046190</ext-link>).</p></tp:treatment-sec><tp:treatment-sec sec-type="notes" id="SECID0EFIBG"><title>Note.</title><p>Physiologically, <italic><tp:taxon-name><tp:taxon-name-part taxon-name-part-type="genus" reg="Chionosphaera">C.</tp:taxon-name-part> <tp:taxon-name-part taxon-name-part-type="species" reg="foliicola">foliicola</tp:taxon-name-part></tp:taxon-name></italic> sp. nov. differs from the closely related species, <italic><tp:taxon-name><tp:taxon-name-part taxon-name-part-type="genus" reg="Chionosphaera">C.</tp:taxon-name-part> <tp:taxon-name-part taxon-name-part-type="species" reg="apobasidialis">apobasidialis</tp:taxon-name-part></tp:taxon-name></italic>, <italic><tp:taxon-name><tp:taxon-name-part taxon-name-part-type="genus" reg="Chionosphaera">C.</tp:taxon-name-part> <tp:taxon-name-part taxon-name-part-type="species" reg="cuniculicola">cuniculicola</tp:taxon-name-part></tp:taxon-name></italic>, and <italic><tp:taxon-name><tp:taxon-name-part taxon-name-part-type="genus" reg="Chionosphaera">C.</tp:taxon-name-part> <tp:taxon-name-part taxon-name-part-type="species" reg="pinicorticola">pinicorticola</tp:taxon-name-part></tp:taxon-name></italic>, in its ability to assimilate sucrose and lactose (Table <xref ref-type="table" rid="T2">2</xref>).</p><table-wrap id="T2" position="float" orientation="portrait"><label>Table 2.</label><caption><p>Physiological and biochemical characteristics of the new species and their closely related taxa.</p></caption><table id="TID0E5QAI" rules="all"><tbody><tr><th rowspan="1" colspan="1">Characteristic</th><th rowspan="1" colspan="1">1</th><th rowspan="1" colspan="1">2<sup>*</sup></th><th rowspan="1" colspan="1">3<sup>*</sup></th><th rowspan="1" colspan="1">4<sup>*</sup></th><th rowspan="1" colspan="1">5</th><th rowspan="1" colspan="1">6<sup>*</sup></th><th rowspan="1" colspan="1">7<sup>*</sup></th><th rowspan="1" colspan="1">8<sup>*</sup></th><th rowspan="1" colspan="1">9<sup>*</sup></th><th rowspan="1" colspan="1">10<sup>*</sup></th></tr><tr><td rowspan="1" colspan="11">Fermentation of</td></tr><tr><td rowspan="1" colspan="1">Glucose</td><td rowspan="1" colspan="1">–</td><td rowspan="1" colspan="1">–</td><td rowspan="1" colspan="1">n</td><td rowspan="1" colspan="1">n</td><td rowspan="1" colspan="1">–</td><td rowspan="1" colspan="1">–</td><td rowspan="1" colspan="1">–</td><td rowspan="1" colspan="1">–</td><td rowspan="1" colspan="1">+</td><td rowspan="1" colspan="1">–</td></tr><tr><td rowspan="1" colspan="1">Galactose</td><td rowspan="1" colspan="1">–</td><td rowspan="1" colspan="1">n</td><td rowspan="1" colspan="1">n</td><td rowspan="1" colspan="1">n</td><td rowspan="1" colspan="1">–</td><td rowspan="1" colspan="1">–</td><td rowspan="1" colspan="1">–</td><td rowspan="1" colspan="1">–</td><td rowspan="1" colspan="1">+</td><td rowspan="1" colspan="1">–</td></tr><tr><td rowspan="1" colspan="1">Sucrose</td><td rowspan="1" colspan="1">–</td><td rowspan="1" colspan="1">n</td><td rowspan="1" colspan="1">n</td><td rowspan="1" colspan="1">n</td><td rowspan="1" colspan="1">–</td><td rowspan="1" colspan="1">–</td><td rowspan="1" colspan="1">–</td><td rowspan="1" colspan="1">–</td><td rowspan="1" colspan="1">+</td><td rowspan="1" colspan="1">–</td></tr><tr><td rowspan="1" colspan="1">Raffinose</td><td rowspan="1" colspan="1">–</td><td rowspan="1" colspan="1">n</td><td rowspan="1" colspan="1">n</td><td rowspan="1" colspan="1">n</td><td rowspan="1" colspan="1">–</td><td rowspan="1" colspan="1">–</td><td rowspan="1" colspan="1">–</td><td rowspan="1" colspan="1">–</td><td rowspan="1" colspan="1">+</td><td rowspan="1" colspan="1">–</td></tr><tr><td rowspan="1" colspan="1">Trehalose</td><td rowspan="1" colspan="1">–</td><td rowspan="1" colspan="1">n</td><td rowspan="1" colspan="1">n</td><td rowspan="1" colspan="1">n</td><td rowspan="1" colspan="1">–</td><td rowspan="1" colspan="1">–</td><td rowspan="1" colspan="1">–</td><td rowspan="1" colspan="1">–</td><td rowspan="1" colspan="1">+</td><td rowspan="1" colspan="1">–</td></tr><tr><td rowspan="1" colspan="11">Assimilation of</td></tr><tr><td rowspan="1" colspan="1">Inulin</td><td rowspan="1" colspan="1">d</td><td rowspan="1" colspan="1">s</td><td rowspan="1" colspan="1">+</td><td rowspan="1" colspan="1">–</td><td rowspan="1" colspan="1">+</td><td rowspan="1" colspan="1">–</td><td rowspan="1" colspan="1">–</td><td rowspan="1" colspan="1">–</td><td rowspan="1" colspan="1">+</td><td rowspan="1" colspan="1">–</td></tr><tr><td rowspan="1" colspan="1">Sucrose</td><td rowspan="1" colspan="1">+</td><td rowspan="1" colspan="1">–</td><td rowspan="1" colspan="1">–</td><td rowspan="1" colspan="1">–</td><td rowspan="1" colspan="1">+</td><td rowspan="1" colspan="1">+</td><td rowspan="1" colspan="1">+</td><td rowspan="1" colspan="1">–</td><td rowspan="1" colspan="1">+</td><td rowspan="1" colspan="1">+</td></tr><tr><td rowspan="1" colspan="1">Raffinose</td><td rowspan="1" colspan="1">–</td><td rowspan="1" colspan="1">–</td><td rowspan="1" colspan="1">–</td><td rowspan="1" colspan="1">–</td><td rowspan="1" colspan="1">–</td><td rowspan="1" colspan="1">–</td><td rowspan="1" colspan="1">+</td><td rowspan="1" colspan="1">–</td><td rowspan="1" colspan="1">+</td><td rowspan="1" colspan="1">+</td></tr><tr><td rowspan="1" colspan="1">Galactose</td><td rowspan="1" colspan="1">d</td><td rowspan="1" colspan="1">w</td><td rowspan="1" colspan="1">w</td><td rowspan="1" colspan="1">–</td><td rowspan="1" colspan="1">–</td><td rowspan="1" colspan="1">–</td><td rowspan="1" colspan="1">–</td><td rowspan="1" colspan="1">–</td><td rowspan="1" colspan="1">+</td><td rowspan="1" colspan="1">+</td></tr><tr><td rowspan="1" colspan="1">Lactose</td><td rowspan="1" colspan="1">d, w</td><td rowspan="1" colspan="1">–</td><td rowspan="1" colspan="1">–</td><td rowspan="1" colspan="1">–</td><td rowspan="1" colspan="1">–</td><td rowspan="1" colspan="1">–</td><td rowspan="1" colspan="1">+</td><td rowspan="1" colspan="1">–</td><td rowspan="1" colspan="1">–</td><td rowspan="1" colspan="1">–</td></tr><tr><td rowspan="1" colspan="1">Trehalose</td><td rowspan="1" colspan="1">+</td><td rowspan="1" colspan="1">v</td><td rowspan="1" colspan="1">+</td><td rowspan="1" colspan="1">+</td><td rowspan="1" colspan="1">+</td><td rowspan="1" colspan="1">–</td><td rowspan="1" colspan="1">+</td><td rowspan="1" colspan="1">+</td><td rowspan="1" colspan="1">+</td><td rowspan="1" colspan="1">+</td></tr><tr><td rowspan="1" colspan="1">Maltose</td><td rowspan="1" colspan="1">+</td><td rowspan="1" colspan="1">–</td><td rowspan="1" colspan="1">–</td><td rowspan="1" colspan="1">s</td><td rowspan="1" colspan="1">–</td><td rowspan="1" colspan="1">–</td><td rowspan="1" colspan="1">–</td><td rowspan="1" colspan="1">–</td><td rowspan="1" colspan="1">–</td><td rowspan="1" colspan="1">+</td></tr><tr><td rowspan="1" colspan="1">Melezitose</td><td rowspan="1" colspan="1">+</td><td rowspan="1" colspan="1">–</td><td rowspan="1" colspan="1">+</td><td rowspan="1" colspan="1">–</td><td rowspan="1" colspan="1">+</td><td rowspan="1" colspan="1">–</td><td rowspan="1" colspan="1">+</td><td rowspan="1" colspan="1">–</td><td rowspan="1" colspan="1">+</td><td rowspan="1" colspan="1">+</td></tr><tr><td rowspan="1" colspan="1">Cellobiose</td><td rowspan="1" colspan="1">+</td><td rowspan="1" colspan="1">–</td><td rowspan="1" colspan="1">w</td><td rowspan="1" colspan="1">–</td><td rowspan="1" colspan="1">–</td><td rowspan="1" colspan="1">–</td><td rowspan="1" colspan="1">+</td><td rowspan="1" colspan="1">–</td><td rowspan="1" colspan="1">–</td><td rowspan="1" colspan="1">+</td></tr><tr><td rowspan="1" colspan="1">Salicin</td><td rowspan="1" colspan="1">w</td><td rowspan="1" colspan="1">v</td><td rowspan="1" colspan="1">–</td><td rowspan="1" colspan="1">–</td><td rowspan="1" colspan="1">+</td><td rowspan="1" colspan="1">–</td><td rowspan="1" colspan="1">S</td><td rowspan="1" colspan="1">–</td><td rowspan="1" colspan="1">–</td><td rowspan="1" colspan="1">s</td></tr><tr><td rowspan="1" colspan="1">L-Sorbose</td><td rowspan="1" colspan="1">d, w</td><td rowspan="1" colspan="1">+</td><td rowspan="1" colspan="1">w</td><td rowspan="1" colspan="1">v</td><td rowspan="1" colspan="1">–</td><td rowspan="1" colspan="1">–</td><td rowspan="1" colspan="1">–</td><td rowspan="1" colspan="1">–</td><td rowspan="1" colspan="1">+</td><td rowspan="1" colspan="1">–</td></tr><tr><td rowspan="1" colspan="1">D-Xylose</td><td rowspan="1" colspan="1">d, w</td><td rowspan="1" colspan="1">–</td><td rowspan="1" colspan="1">–</td><td rowspan="1" colspan="1">v</td><td rowspan="1" colspan="1">–</td><td rowspan="1" colspan="1">–</td><td rowspan="1" colspan="1">+</td><td rowspan="1" colspan="1">–</td><td rowspan="1" colspan="1">+</td><td rowspan="1" colspan="1">s</td></tr><tr><td rowspan="1" colspan="1">L-Arabinose</td><td rowspan="1" colspan="1">d, w</td><td rowspan="1" colspan="1">s</td><td rowspan="1" colspan="1">w</td><td rowspan="1" colspan="1">v</td><td rowspan="1" colspan="1">+</td><td rowspan="1" colspan="1">–</td><td rowspan="1" colspan="1">+</td><td rowspan="1" colspan="1">–</td><td rowspan="1" colspan="1">+</td><td rowspan="1" colspan="1">–</td></tr><tr><td rowspan="1" colspan="1">D-Arabinose</td><td rowspan="1" colspan="1">w</td><td rowspan="1" colspan="1">+</td><td rowspan="1" colspan="1">w</td><td rowspan="1" colspan="1">–</td><td rowspan="1" colspan="1">+</td><td rowspan="1" colspan="1">–</td><td rowspan="1" colspan="1">+</td><td rowspan="1" colspan="1">–</td><td rowspan="1" colspan="1">+</td><td rowspan="1" colspan="1">–</td></tr><tr><td rowspan="1" colspan="1">D-Ribose</td><td rowspan="1" colspan="1">–</td><td rowspan="1" colspan="1">–</td><td rowspan="1" colspan="1">–</td><td rowspan="1" colspan="1">–</td><td rowspan="1" colspan="1">+</td><td rowspan="1" colspan="1">–</td><td rowspan="1" colspan="1">S</td><td rowspan="1" colspan="1">–</td><td rowspan="1" colspan="1">+</td><td rowspan="1" colspan="1">s</td></tr><tr><td rowspan="1" colspan="1">Glycerol</td><td rowspan="1" colspan="1">d, w</td><td rowspan="1" colspan="1">+</td><td rowspan="1" colspan="1">+</td><td rowspan="1" colspan="1">–</td><td rowspan="1" colspan="1">–</td><td rowspan="1" colspan="1">–</td><td rowspan="1" colspan="1">S</td><td rowspan="1" colspan="1">–</td><td rowspan="1" colspan="1">–</td><td rowspan="1" colspan="1">s</td></tr><tr><td rowspan="1" colspan="1">Erythritol</td><td rowspan="1" colspan="1">–</td><td rowspan="1" colspan="1">–</td><td rowspan="1" colspan="1">–</td><td rowspan="1" colspan="1">–</td><td rowspan="1" colspan="1">–</td><td rowspan="1" colspan="1">–</td><td rowspan="1" colspan="1">S</td><td rowspan="1" colspan="1">–</td><td rowspan="1" colspan="1">–</td><td rowspan="1" colspan="1">+</td></tr><tr><td rowspan="1" colspan="1">Ribitol</td><td rowspan="1" colspan="1">w</td><td rowspan="1" colspan="1">v</td><td rowspan="1" colspan="1">+</td><td rowspan="1" colspan="1">s</td><td rowspan="1" colspan="1">+</td><td rowspan="1" colspan="1">–</td><td rowspan="1" colspan="1">S</td><td rowspan="1" colspan="1">+</td><td rowspan="1" colspan="1">+</td><td rowspan="1" colspan="1">+</td></tr><tr><td rowspan="1" colspan="1">D-Glucitol</td><td rowspan="1" colspan="1">d, w</td><td rowspan="1" colspan="1">s</td><td rowspan="1" colspan="1">+</td><td rowspan="1" colspan="1">v</td><td rowspan="1" colspan="1">+</td><td rowspan="1" colspan="1">w, s</td><td rowspan="1" colspan="1">–</td><td rowspan="1" colspan="1">+</td><td rowspan="1" colspan="1">n</td><td rowspan="1" colspan="1">–</td></tr><tr><td rowspan="1" colspan="1">Growth tests</td><td rowspan="1" colspan="1"/><td rowspan="1" colspan="1"/><td rowspan="1" colspan="1"/><td rowspan="1" colspan="1"/><td rowspan="1" colspan="1"/><td rowspan="1" colspan="1"/><td rowspan="1" colspan="1"/><td rowspan="1" colspan="1"/><td rowspan="1" colspan="1"/><td rowspan="1" colspan="1"/></tr><tr><td rowspan="1" colspan="1">0.1 % Cycloheximide</td><td rowspan="1" colspan="1">–</td><td rowspan="1" colspan="1">n</td><td rowspan="1" colspan="1">n</td><td rowspan="1" colspan="1">n</td><td rowspan="1" colspan="1">–</td><td rowspan="1" colspan="1">–</td><td rowspan="1" colspan="1">+</td><td rowspan="1" colspan="1">–</td><td rowspan="1" colspan="1">–</td><td rowspan="1" colspan="1">–</td></tr><tr><td rowspan="1" colspan="1">Vitamin-free medium</td><td rowspan="1" colspan="1">w</td><td rowspan="1" colspan="1">s, w</td><td rowspan="1" colspan="1">n</td><td rowspan="1" colspan="1">n</td><td rowspan="1" colspan="1">–</td><td rowspan="1" colspan="1">–</td><td rowspan="1" colspan="1">–</td><td rowspan="1" colspan="1">–</td><td rowspan="1" colspan="1">+</td><td rowspan="1" colspan="1">–</td></tr><tr><td rowspan="1" colspan="1">Growth at 30 °C</td><td rowspan="1" colspan="1">+</td><td rowspan="1" colspan="1">+</td><td rowspan="1" colspan="1">n</td><td rowspan="1" colspan="1">w, –</td><td rowspan="1" colspan="1">–</td><td rowspan="1" colspan="1">+</td><td rowspan="1" colspan="1">+</td><td rowspan="1" colspan="1">–</td><td rowspan="1" colspan="1">+</td><td rowspan="1" colspan="1">+</td></tr></tbody></table><table-wrap-foot><fn><p>Species: 1, <italic><tp:taxon-name><tp:taxon-name-part taxon-name-part-type="genus" reg="Chionosphaera">C.</tp:taxon-name-part> <tp:taxon-name-part taxon-name-part-type="species" reg="foliicola">foliicola</tp:taxon-name-part></tp:taxon-name></italic> nov.; 2, <italic><tp:taxon-name><tp:taxon-name-part taxon-name-part-type="genus" reg="Chionosphaera">C.</tp:taxon-name-part> <tp:taxon-name-part taxon-name-part-type="species" reg="cuniculicola">cuniculicola</tp:taxon-name-part></tp:taxon-name></italic>; 3, <italic><tp:taxon-name><tp:taxon-name-part taxon-name-part-type="genus" reg="Chionosphaera">C.</tp:taxon-name-part> <tp:taxon-name-part taxon-name-part-type="species" reg="pinicorticola">pinicorticola</tp:taxon-name-part></tp:taxon-name></italic>; 4, <italic><tp:taxon-name><tp:taxon-name-part taxon-name-part-type="genus" reg="Chionosphaera">C.</tp:taxon-name-part> <tp:taxon-name-part taxon-name-part-type="species" reg="apobasidialis">apobasidialis</tp:taxon-name-part></tp:taxon-name></italic>; 5, <italic><tp:taxon-name><tp:taxon-name-part taxon-name-part-type="genus" reg="Kurtzmanomyces">K.</tp:taxon-name-part> <tp:taxon-name-part taxon-name-part-type="species" reg="guiyangensis">guiyangensis</tp:taxon-name-part></tp:taxon-name></italic> sp. nov.; 6, <italic><tp:taxon-name><tp:taxon-name-part taxon-name-part-type="genus" reg="Kurtzmanomyces">K.</tp:taxon-name-part> <tp:taxon-name-part taxon-name-part-type="species" reg="tardus">tardus</tp:taxon-name-part></tp:taxon-name></italic>; 7, <italic><tp:taxon-name><tp:taxon-name-part taxon-name-part-type="genus" reg="Kurtzmanomyces">K.</tp:taxon-name-part> <tp:taxon-name-part taxon-name-part-type="species" reg="insolitus">insolitus</tp:taxon-name-part></tp:taxon-name></italic>; 8, <italic><tp:taxon-name><tp:taxon-name-part taxon-name-part-type="genus" reg="Kurtzmanomyces">K.</tp:taxon-name-part> <tp:taxon-name-part taxon-name-part-type="species" reg="nectairei">nectairei</tp:taxon-name-part></tp:taxon-name></italic>; 9, <italic><tp:taxon-name><tp:taxon-name-part taxon-name-part-type="genus" reg="Kurtzmanomyces">K.</tp:taxon-name-part> <tp:taxon-name-part taxon-name-part-type="species" reg="shapotouensis">shapotouensis</tp:taxon-name-part></tp:taxon-name></italic>; 10, <italic><tp:taxon-name><tp:taxon-name-part taxon-name-part-type="genus" reg="Mycogloea">M.</tp:taxon-name-part> <tp:taxon-name-part taxon-name-part-type="species" reg="nipponica">nipponica</tp:taxon-name-part></tp:taxon-name></italic>. <sup>*</sup>Data for reference species were taken from <xref ref-type="bibr" rid="B18">Kyung and Kwon-Chung (2011)</xref>, <xref ref-type="bibr" rid="B35">Zhang et al. (2013)</xref>, <xref ref-type="bibr" rid="B19">Lee et al. (2025)</xref>, and <xref ref-type="bibr" rid="B27">Sampaio (2011)</xref>. +, positive; –, negative; d, delayed positive (growth after &gt; 7 days); s, slow positive (growth after &gt; 2 weeks); v, variable (some strains are positive, others negative); w, weakly positive (&lt; 25% of control growth); n, not available.</p></fn></table-wrap-foot></table-wrap></tp:treatment-sec><ref-list><ref id="B18"><mixed-citation xmlns:xlink="http://www.w3.org/1999/xlink" xlink:type="simple"><person-group><name name-style="western"><surname>Kyung</surname><given-names>J</given-names></name><name name-style="western"><surname>Kwon-Chung</surname></name></person-group> (<year>2011</year>) <article-title><italic><tp:taxon-name><tp:taxon-name-part taxon-name-part-type="genus">Chionosphaera</tp:taxon-name-part></tp:taxon-name></italic> Cox (1976).</article-title> In: <person-group><name name-style="western"><surname>Kurtzman</surname><given-names>CP</given-names></name><name name-style="western"><surname>Fell</surname><given-names>JW</given-names></name><name name-style="western"><surname>Boekhout</surname><given-names>T</given-names></name></person-group> (<role>Eds</role>) <issue-title>The Yeasts – a Taxonomic Study, 5th edn, vol.</issue-title><source>1. Amsterdam, Elsevier</source>, <fpage>1395</fpage>–<lpage>1401</lpage>. <ext-link xlink:href="10.1016/B978-0-444-52149-1.00106-3" ext-link-type="doi" xlink:type="simple">https://doi.org/10.1016/B978-0-444-52149-1.00106-3</ext-link></mixed-citation></ref><ref id="B35"><mixed-citation xmlns:xlink="http://www.w3.org/1999/xlink" xlink:type="simple"><person-group><name name-style="western"><surname>Zhang</surname><given-names>T</given-names></name><name name-style="western"><surname>Jia</surname><given-names>RL</given-names></name><name name-style="western"><surname>Zhang</surname><given-names>YQ</given-names></name><name name-style="western"><surname>Liu</surname><given-names>HY</given-names></name><name name-style="western"><surname>Su</surname><given-names>J</given-names></name><name name-style="western"><surname>Yu</surname><given-names>LY</given-names></name></person-group> (<year>2013</year>) <article-title><italic><tp:taxon-name><tp:taxon-name-part taxon-name-part-type="genus">Kurtzmanomyces</tp:taxon-name-part> <tp:taxon-name-part taxon-name-part-type="species">shapotouensis</tp:taxon-name-part></tp:taxon-name></italic> sp. nov., an anamorphic, basidiomycetous yeast isolated from desert soil crusts.</article-title><source>International Journal of Systematic and Evolutionary Microbiology</source><volume>63</volume>(<issue>10</issue>): <fpage>3892</fpage>–<lpage>3895</lpage>. <ext-link xlink:href="10.1099/ijs.0.053058-0" ext-link-type="doi" xlink:type="simple">https://doi.org/10.1099/ijs.0.053058-0</ext-link></mixed-citation></ref><ref id="B19"><mixed-citation xmlns:xlink="http://www.w3.org/1999/xlink" xlink:type="simple"><person-group><name name-style="western"><surname>Lee</surname><given-names>S</given-names></name><name name-style="western"><surname>Ahn</surname><given-names>C</given-names></name><name name-style="western"><surname>Kim</surname><given-names>YJ</given-names></name><name name-style="western"><surname>Choi</surname><given-names>SM</given-names></name><name name-style="western"><surname>Ko</surname><given-names>JW</given-names></name><name name-style="western"><surname>Kim</surname><given-names>C</given-names></name><name name-style="western"><surname>Park</surname><given-names>CS</given-names></name></person-group> (<year>2025</year>) <article-title><italic><tp:taxon-name><tp:taxon-name-part taxon-name-part-type="genus">Chionosphaera</tp:taxon-name-part> <tp:taxon-name-part taxon-name-part-type="species">pinicorticola</tp:taxon-name-part></tp:taxon-name></italic> sp. nov., a novel basidiomycetous yeast species isolated from pine tree bark in Gyeongju, South Korea.</article-title><source>International Journal of Systematic and Evolutionary Microbiology</source><volume>75</volume>(<issue>1</issue>): <fpage>00662201</fpage>. <ext-link xlink:href="10.1099/ijsem.0.006622" ext-link-type="doi" xlink:type="simple">https://doi.org/10.1099/ijsem.0.006622</ext-link></mixed-citation></ref><ref id="B27"><mixed-citation xmlns:xlink="http://www.w3.org/1999/xlink" xlink:type="simple"><person-group><name name-style="western"><surname>Sampaio</surname><given-names>JP</given-names></name></person-group> (<year>2011</year>) <article-title><italic><tp:taxon-name><tp:taxon-name-part taxon-name-part-type="genus">Kurtzmanomyces</tp:taxon-name-part></tp:taxon-name></italic> Y. Yamada, M. ltoh, Kawasaki, Banno &amp; Nakase (1988).</article-title> In: <person-group><name name-style="western"><surname>Kurtzman</surname><given-names>CP</given-names></name><name name-style="western"><surname>Fell</surname><given-names>JW</given-names></name><name name-style="western"><surname>Boekhout</surname><given-names>T</given-names></name></person-group> (<role>Eds</role>) <issue-title>The Yeasts – a Taxonomic Study, 5th ed.</issue-title><source>, vol. 3. Amsterdam, Elsevier</source>, <fpage>1795</fpage>–<lpage>1800</lpage>. <ext-link xlink:href="10.1016/B978-0-444-52149-1.00146-4" ext-link-type="doi" xlink:type="simple">https://doi.org/10.1016/B978-0-444-52149-1.00146-4</ext-link></mixed-citation></ref></ref-list></tp:taxon-treatment>
