# Supplementary material for: ﻿Two new species of Chionosphaera and Kurtzmanomyces (Chionosphaeraceae, Agaricostilbomycetes) isolated from China
Source: MycoKeys. 2025 Nov 14;125:81–94. doi: 10.3897/mycokeys.125.167837 (PMC12639360; doi:10.3897/mycokeys.125.167837)
Supplement: XML Treatment for Kurtzmanomyces guiyangensis [file mycokeys.125.167837-treatment2.xml]

<!DOCTYPE tp:taxon-treatment
  PUBLIC "-//TaxonX//DTD Taxonomic Treatment Publishing DTD v0 20100105//EN" "tax-treatment-NSO.dtd">
<tp:taxon-treatment xmlns:tp="http://www.plazi.org/taxpub"><tp:treatment-meta><kwd-group><label>Taxon classification</label><kwd>
                <named-content content-type="kingdom">Fungi</named-content>
              </kwd><kwd>
                <named-content content-type="class">Agaricostilbomycetes</named-content>
              </kwd><kwd>
                <named-content content-type="family">Chionosphaeraceae</named-content>
              </kwd></kwd-group><mixed-citation publication-type="journal"><person-group><name><surname>Wang</surname><given-names>Peng</given-names></name><name><surname>Chai</surname><given-names>Chun-Yue</given-names></name><name><surname>Niu</surname><given-names>Qiu-Hong</given-names></name><name><surname>Hui</surname><given-names>Feng-Li</given-names></name></person-group><article-title>﻿Two new species of <italic><tp:taxon-name><tp:taxon-name-part taxon-name-part-type="genus" reg="Chionosphaera">Chionosphaera</tp:taxon-name-part></tp:taxon-name></italic> and <italic><tp:taxon-name><tp:taxon-name-part taxon-name-part-type="genus" reg="Kurtzmanomyces">Kurtzmanomyces</tp:taxon-name-part></tp:taxon-name></italic> (<tp:taxon-name><tp:taxon-name-part taxon-name-part-type="family">Chionosphaeraceae</tp:taxon-name-part></tp:taxon-name>, <tp:taxon-name><tp:taxon-name-part taxon-name-part-type="class">Agaricostilbomycetes</tp:taxon-name-part></tp:taxon-name>) isolated from China</article-title><source>MycoKeys</source><day>14</day><month>11</month><year>2025</year><volume>125</volume><fpage>81</fpage><lpage>94</lpage><pub-id pub-id-type="doi">10.3897/mycokeys.125.167837</pub-id></mixed-citation></tp:treatment-meta><tp:nomenclature><label>﻿</label><tp:taxon-name><object-id xmlns:xlink="http://www.w3.org/1999/xlink" content-type="arpha" xlink:type="simple">583A6DD5-B967-5C6D-BABF-99BDF35E3D08</object-id>
              <tp:taxon-name-part taxon-name-part-type="genus" reg="Kurtzmanomyces">Kurtzmanomyces</tp:taxon-name-part>
              <tp:taxon-name-part taxon-name-part-type="species" reg="guiyangensis">guiyangensis</tp:taxon-name-part>
              <object-id xmlns:xlink="http://www.w3.org/1999/xlink" content-type="mycobank" xlink:type="simple">MB 859684</object-id>
            </tp:taxon-name><tp:taxon-authority>C.Y. Chai &amp; F.L. Hui</tp:taxon-authority><tp:taxon-status xmlns:xlink="http://www.w3.org/1999/xlink" xlink:type="simple">sp. nov.</tp:taxon-status><xref ref-type="fig" rid="F3">Fig. 3</xref></tp:nomenclature><tp:treatment-sec sec-type="etymology" id="SECID0EMPAI"><title>Etymology.</title><p>The specific epithet <italic><tp:taxon-name><tp:taxon-name-part taxon-name-part-type="genus" reg="Kurtzmanomyces"/><tp:taxon-name-part taxon-name-part-type="species" reg="guiyangensis">guiyangensis</tp:taxon-name-part></tp:taxon-name></italic> refers to the geographic origin of the ex-type strain, Guiyang City, Guizhou Province.</p><fig id="F3" position="float" orientation="portrait"><object-id xmlns:xlink="http://www.w3.org/1999/xlink" content-type="doi" xlink:type="simple">10.3897/mycokeys.125.167837.figure3</object-id><object-id xmlns:xlink="http://www.w3.org/1999/xlink" content-type="arpha" xlink:type="simple">512A27D6-D0BA-5F63-BD85-8D1B0EA273BC</object-id><label>Figure 3.</label><caption><p>Morphology of <italic><tp:taxon-name><tp:taxon-name-part taxon-name-part-type="genus" reg="Kurtzmanomyces">Kurtzmanomyces</tp:taxon-name-part> <tp:taxon-name-part taxon-name-part-type="species" reg="guiyangensis">guiyangensis</tp:taxon-name-part></tp:taxon-name></italic> (NYNU 23983). A. Colony on <abbrev xmlns:xlink="http://www.w3.org/1999/xlink" xlink:title="yeast extract–malt extract" id="ABBRID0EPQAI" xlink:type="simple">YM</abbrev> agar after 7 days at 20 °C; B. Budding cells in <abbrev xmlns:xlink="http://www.w3.org/1999/xlink" xlink:title="yeast extract–malt extract" id="ABBRID0ETQAI" xlink:type="simple">YM</abbrev> broth after 3 days at 20 °C.</p></caption><graphic xmlns:xlink="http://www.w3.org/1999/xlink" xlink:href="mycokeys-125-081-g003.jpg" position="float" orientation="portrait" xlink:type="simple" id="oo_1466017.jpg"><uri content-type="original_file" xlink:type="simple">https://binary.pensoft.net/fig/1466017</uri></graphic></fig></tp:treatment-sec><tp:treatment-sec sec-type="Typus" id="SECID0E3QAI"><title>Typus.</title><p><bold>China</bold> • Guizhou Prov.: Guiyang City, East Mountain Park, in the phylloplane of <italic><tp:taxon-name><tp:taxon-name-part taxon-name-part-type="genus" reg="Debregeasia">Debregeasia</tp:taxon-name-part> <tp:taxon-name-part taxon-name-part-type="species" reg="orientalis">orientalis</tp:taxon-name-part></tp:taxon-name></italic>, August 2023, D. Lu, NYNU 23983 (holotype GDMCC 2.499<sup>T</sup> preserved as a metabolically inactive state, culture ex-type PYCC 9992).</p></tp:treatment-sec><tp:treatment-sec sec-type="description" id="SECID0ERRAI"><title>Description.</title><p>On <abbrev xmlns:xlink="http://www.w3.org/1999/xlink" xlink:title="yeast extract–malt extract" id="ABBRID0EXRAI" xlink:type="simple">YM</abbrev> agar after 7 days at 20 °C, streak cultures are pale orange, smooth and butyrous, and the margin is entire. In <abbrev xmlns:xlink="http://www.w3.org/1999/xlink" xlink:title="yeast extract–malt extract" id="ABBRID0E2RAI" xlink:type="simple">YM</abbrev> broth after 3 days at 20 °C, cells are spherical to ovoid (3.4–4.7 × 4.5–6.8 µm) and occur singly or in pairs. The conidiogenous stalks, normally one to three per cell, are short, 0.4–1.0 µm. After a month in <abbrev xmlns:xlink="http://www.w3.org/1999/xlink" xlink:title="yeast extract–malt extract" id="ABBRID0E6RAI" xlink:type="simple">YM</abbrev> broth at 17 °C, a sediment and a ring are formed, but no pellicle is observed. After 7 days in Dalmau plate culture on <abbrev xmlns:xlink="http://www.w3.org/1999/xlink" xlink:title="corn meal agar" id="ABBRID0EDSAI" xlink:type="simple">CMA</abbrev> at 17 °C, pseudohyphae are absent. Sexual structures are not observed on <abbrev xmlns:xlink="http://www.w3.org/1999/xlink" xlink:title="potato dextrose agar" id="ABBRID0EHSAI" xlink:type="simple">PDA</abbrev>, <abbrev xmlns:xlink="http://www.w3.org/1999/xlink" xlink:title="corn meal agar" id="ABBRID0ELSAI" xlink:type="simple">CMA</abbrev> or V8 agar at 17 °C. Ballistoconidia are not produced. Glucose fermentation is absent. The following carbon sources are assimilated: glucose, inulin, sucrose, trehalose, melezitose, salicin, L-arabinose, D-arabinose, 5-keto-D-gluconate, D-ribose, ethanol, ribitol, galactitol, D-mannitol, D-glucitol, and succinate. Raffinose, melibiose, D-galactose, lactose, maltose, methyl α-D-glucoside, cellobiose, L-sorbose, L-rhamnose, D-xylose, methanol, glycerol, erythritol, <italic>myo</italic>-inositol, DL-lactate, citrate, D-glucuronate, D-glucosamine, N-acetyl-D-glucosamine, 2-keto-D-gluconate, and D-glucono-1,5-lactone are not assimilated. Nitrate and nitrite are weakly assimilated as sole nitrogen sources. Ethylamine, l-lysine, and cadaverine are not assimilated. Growth is observed at 25 °C, but not at 30 °C. Growth in the presence of 0.01 % cycloheximide, 10 % NaCl plus 5 % glucose as well as 1 % acetic acid is negative. Growth in the vitamin-free medium is absent. Growth on 50 % (w/w) glucose-yeast extract agar is positive. Starch-like compounds are not synthesized. Diazonium blue B reactions is positive.</p></tp:treatment-sec><tp:treatment-sec sec-type="Additional strain examined" id="SECID0ERSAI"><title>Additional strain examined.</title><p><bold>China</bold> • Hainan Prov.: Wuzhishan City, Wuzhi Mountain, in the phylloplane of <italic><tp:taxon-name><tp:taxon-name-part taxon-name-part-type="genus" reg="Glochidion">Glochidion</tp:taxon-name-part></tp:taxon-name></italic> sp., July 2025, S.L. Lv, NYNU 25716.</p></tp:treatment-sec><tp:treatment-sec sec-type="GenBank accession numbers" id="SECID0EATAI"><title>GenBank accession numbers.</title><p>Holotype GDMCC 2.499<sup>T</sup> (<abbrev xmlns:xlink="http://www.w3.org/1999/xlink" xlink:title="internal transcribed spacer" id="ABBRID0EITAI" xlink:type="simple">ITS</abbrev>: <ext-link xmlns:xlink="http://www.w3.org/1999/xlink" xlink:href="OR961459" ext-link-type="gen" xlink:type="simple">OR961459</ext-link>, <abbrev xmlns:xlink="http://www.w3.org/1999/xlink" xlink:title="large subunit" id="ABBRID0ERTAI" xlink:type="simple">LSU</abbrev>: <ext-link xmlns:xlink="http://www.w3.org/1999/xlink" xlink:href="OR958742" ext-link-type="gen" xlink:type="simple">OR958742</ext-link>, <italic>tef1</italic>α: <ext-link xmlns:xlink="http://www.w3.org/1999/xlink" xlink:href="PX046187" ext-link-type="gen" xlink:type="simple">PX046187</ext-link>); additional strain NYNU 25716 (<abbrev xmlns:xlink="http://www.w3.org/1999/xlink" xlink:title="internal transcribed spacer" id="ABBRID0EBUAI" xlink:type="simple">ITS</abbrev>: <ext-link xmlns:xlink="http://www.w3.org/1999/xlink" xlink:href="PX046462" ext-link-type="gen" xlink:type="simple">PX046462</ext-link>, <abbrev xmlns:xlink="http://www.w3.org/1999/xlink" xlink:title="large subunit" id="ABBRID0EKUAI" xlink:type="simple">LSU</abbrev>: <ext-link xmlns:xlink="http://www.w3.org/1999/xlink" xlink:href="PX046461" ext-link-type="gen" xlink:type="simple">PX046461</ext-link>; <italic>tef1</italic>α: <ext-link xmlns:xlink="http://www.w3.org/1999/xlink" xlink:href="PX046188" ext-link-type="gen" xlink:type="simple">PX046188</ext-link>).</p></tp:treatment-sec><tp:treatment-sec sec-type="notes" id="SECID0E1UAI"><title>Note.</title><p>Physiologically, <italic><tp:taxon-name><tp:taxon-name-part taxon-name-part-type="genus" reg="Kurtzmanomyces">K.</tp:taxon-name-part> <tp:taxon-name-part taxon-name-part-type="species" reg="guiyangensis">guiyangensis</tp:taxon-name-part></tp:taxon-name></italic> sp. nov. differs from the closely related species <italic><tp:taxon-name><tp:taxon-name-part taxon-name-part-type="genus" reg="Mycogloea">M.</tp:taxon-name-part> <tp:taxon-name-part taxon-name-part-type="species" reg="nipponica">nipponica</tp:taxon-name-part></tp:taxon-name></italic> in its ability to assimilate inulin, L-arabinose, D-arabinose, and D-glucitol and its inability to assimilate raffinose, galactose, maltose, and glycerol. Furthermore, <italic><tp:taxon-name><tp:taxon-name-part taxon-name-part-type="genus" reg="Mycogloea">M.</tp:taxon-name-part> <tp:taxon-name-part taxon-name-part-type="species" reg="nipponica">nipponica</tp:taxon-name-part></tp:taxon-name></italic> is able to grow at 30 °C, whereas <italic><tp:taxon-name><tp:taxon-name-part taxon-name-part-type="genus" reg="Kurtzmanomyces">K.</tp:taxon-name-part> <tp:taxon-name-part taxon-name-part-type="species" reg="guiyangensis">guiyangensis</tp:taxon-name-part></tp:taxon-name></italic> sp. nov. does not exhibit growth at this temperature. A comparative summary of the distinguishing physiological characteristics between <italic><tp:taxon-name><tp:taxon-name-part taxon-name-part-type="genus" reg="Kurtzmanomyces">K.</tp:taxon-name-part> <tp:taxon-name-part taxon-name-part-type="species" reg="guiyangensis">guiyangensis</tp:taxon-name-part></tp:taxon-name></italic> sp. nov. and other <italic><tp:taxon-name><tp:taxon-name-part taxon-name-part-type="genus" reg="Kurtzmanomyces">Kurtzmanomyces</tp:taxon-name-part></tp:taxon-name></italic> species is presented in Table <xref ref-type="table" rid="T2">2</xref>.</p></tp:treatment-sec><tp:treatment-sec><!--Section generated to contain objects referenced in tp:taxon-treatment.--><table-wrap id="T2" position="float" orientation="portrait"><label>Table 2.</label><caption><p>Physiological and biochemical characteristics of the new species and their closely related taxa.</p></caption><table id="TID0E5QAI" rules="all"><tbody><tr><th rowspan="1" colspan="1">Characteristic</th><th rowspan="1" colspan="1">1</th><th rowspan="1" colspan="1">2<sup>*</sup></th><th rowspan="1" colspan="1">3<sup>*</sup></th><th rowspan="1" colspan="1">4<sup>*</sup></th><th rowspan="1" colspan="1">5</th><th rowspan="1" colspan="1">6<sup>*</sup></th><th rowspan="1" colspan="1">7<sup>*</sup></th><th rowspan="1" colspan="1">8<sup>*</sup></th><th rowspan="1" colspan="1">9<sup>*</sup></th><th rowspan="1" colspan="1">10<sup>*</sup></th></tr><tr><td rowspan="1" colspan="11">Fermentation of</td></tr><tr><td rowspan="1" colspan="1">Glucose</td><td rowspan="1" colspan="1">–</td><td rowspan="1" colspan="1">–</td><td rowspan="1" colspan="1">n</td><td rowspan="1" colspan="1">n</td><td rowspan="1" colspan="1">–</td><td rowspan="1" colspan="1">–</td><td rowspan="1" colspan="1">–</td><td rowspan="1" colspan="1">–</td><td rowspan="1" colspan="1">+</td><td rowspan="1" colspan="1">–</td></tr><tr><td rowspan="1" colspan="1">Galactose</td><td rowspan="1" colspan="1">–</td><td rowspan="1" colspan="1">n</td><td rowspan="1" colspan="1">n</td><td rowspan="1" colspan="1">n</td><td rowspan="1" colspan="1">–</td><td rowspan="1" colspan="1">–</td><td rowspan="1" colspan="1">–</td><td rowspan="1" colspan="1">–</td><td rowspan="1" colspan="1">+</td><td rowspan="1" colspan="1">–</td></tr><tr><td rowspan="1" colspan="1">Sucrose</td><td rowspan="1" colspan="1">–</td><td rowspan="1" colspan="1">n</td><td rowspan="1" colspan="1">n</td><td rowspan="1" colspan="1">n</td><td rowspan="1" colspan="1">–</td><td rowspan="1" colspan="1">–</td><td rowspan="1" colspan="1">–</td><td rowspan="1" colspan="1">–</td><td rowspan="1" colspan="1">+</td><td rowspan="1" colspan="1">–</td></tr><tr><td rowspan="1" colspan="1">Raffinose</td><td rowspan="1" colspan="1">–</td><td rowspan="1" colspan="1">n</td><td rowspan="1" colspan="1">n</td><td rowspan="1" colspan="1">n</td><td rowspan="1" colspan="1">–</td><td rowspan="1" colspan="1">–</td><td rowspan="1" colspan="1">–</td><td rowspan="1" colspan="1">–</td><td rowspan="1" colspan="1">+</td><td rowspan="1" colspan="1">–</td></tr><tr><td rowspan="1" colspan="1">Trehalose</td><td rowspan="1" colspan="1">–</td><td rowspan="1" colspan="1">n</td><td rowspan="1" colspan="1">n</td><td rowspan="1" colspan="1">n</td><td rowspan="1" colspan="1">–</td><td rowspan="1" colspan="1">–</td><td rowspan="1" colspan="1">–</td><td rowspan="1" colspan="1">–</td><td rowspan="1" colspan="1">+</td><td rowspan="1" colspan="1">–</td></tr><tr><td rowspan="1" colspan="11">Assimilation of</td></tr><tr><td rowspan="1" colspan="1">Inulin</td><td rowspan="1" colspan="1">d</td><td rowspan="1" colspan="1">s</td><td rowspan="1" colspan="1">+</td><td rowspan="1" colspan="1">–</td><td rowspan="1" colspan="1">+</td><td rowspan="1" colspan="1">–</td><td rowspan="1" colspan="1">–</td><td rowspan="1" colspan="1">–</td><td rowspan="1" colspan="1">+</td><td rowspan="1" colspan="1">–</td></tr><tr><td rowspan="1" colspan="1">Sucrose</td><td rowspan="1" colspan="1">+</td><td rowspan="1" colspan="1">–</td><td rowspan="1" colspan="1">–</td><td rowspan="1" colspan="1">–</td><td rowspan="1" colspan="1">+</td><td rowspan="1" colspan="1">+</td><td rowspan="1" colspan="1">+</td><td rowspan="1" colspan="1">–</td><td rowspan="1" colspan="1">+</td><td rowspan="1" colspan="1">+</td></tr><tr><td rowspan="1" colspan="1">Raffinose</td><td rowspan="1" colspan="1">–</td><td rowspan="1" colspan="1">–</td><td rowspan="1" colspan="1">–</td><td rowspan="1" colspan="1">–</td><td rowspan="1" colspan="1">–</td><td rowspan="1" colspan="1">–</td><td rowspan="1" colspan="1">+</td><td rowspan="1" colspan="1">–</td><td rowspan="1" colspan="1">+</td><td rowspan="1" colspan="1">+</td></tr><tr><td rowspan="1" colspan="1">Galactose</td><td rowspan="1" colspan="1">d</td><td rowspan="1" colspan="1">w</td><td rowspan="1" colspan="1">w</td><td rowspan="1" colspan="1">–</td><td rowspan="1" colspan="1">–</td><td rowspan="1" colspan="1">–</td><td rowspan="1" colspan="1">–</td><td rowspan="1" colspan="1">–</td><td rowspan="1" colspan="1">+</td><td rowspan="1" colspan="1">+</td></tr><tr><td rowspan="1" colspan="1">Lactose</td><td rowspan="1" colspan="1">d, w</td><td rowspan="1" colspan="1">–</td><td rowspan="1" colspan="1">–</td><td rowspan="1" colspan="1">–</td><td rowspan="1" colspan="1">–</td><td rowspan="1" colspan="1">–</td><td rowspan="1" colspan="1">+</td><td rowspan="1" colspan="1">–</td><td rowspan="1" colspan="1">–</td><td rowspan="1" colspan="1">–</td></tr><tr><td rowspan="1" colspan="1">Trehalose</td><td rowspan="1" colspan="1">+</td><td rowspan="1" colspan="1">v</td><td rowspan="1" colspan="1">+</td><td rowspan="1" colspan="1">+</td><td rowspan="1" colspan="1">+</td><td rowspan="1" colspan="1">–</td><td rowspan="1" colspan="1">+</td><td rowspan="1" colspan="1">+</td><td rowspan="1" colspan="1">+</td><td rowspan="1" colspan="1">+</td></tr><tr><td rowspan="1" colspan="1">Maltose</td><td rowspan="1" colspan="1">+</td><td rowspan="1" colspan="1">–</td><td rowspan="1" colspan="1">–</td><td rowspan="1" colspan="1">s</td><td rowspan="1" colspan="1">–</td><td rowspan="1" colspan="1">–</td><td rowspan="1" colspan="1">–</td><td rowspan="1" colspan="1">–</td><td rowspan="1" colspan="1">–</td><td rowspan="1" colspan="1">+</td></tr><tr><td rowspan="1" colspan="1">Melezitose</td><td rowspan="1" colspan="1">+</td><td rowspan="1" colspan="1">–</td><td rowspan="1" colspan="1">+</td><td rowspan="1" colspan="1">–</td><td rowspan="1" colspan="1">+</td><td rowspan="1" colspan="1">–</td><td rowspan="1" colspan="1">+</td><td rowspan="1" colspan="1">–</td><td rowspan="1" colspan="1">+</td><td rowspan="1" colspan="1">+</td></tr><tr><td rowspan="1" colspan="1">Cellobiose</td><td rowspan="1" colspan="1">+</td><td rowspan="1" colspan="1">–</td><td rowspan="1" colspan="1">w</td><td rowspan="1" colspan="1">–</td><td rowspan="1" colspan="1">–</td><td rowspan="1" colspan="1">–</td><td rowspan="1" colspan="1">+</td><td rowspan="1" colspan="1">–</td><td rowspan="1" colspan="1">–</td><td rowspan="1" colspan="1">+</td></tr><tr><td rowspan="1" colspan="1">Salicin</td><td rowspan="1" colspan="1">w</td><td rowspan="1" colspan="1">v</td><td rowspan="1" colspan="1">–</td><td rowspan="1" colspan="1">–</td><td rowspan="1" colspan="1">+</td><td rowspan="1" colspan="1">–</td><td rowspan="1" colspan="1">S</td><td rowspan="1" colspan="1">–</td><td rowspan="1" colspan="1">–</td><td rowspan="1" colspan="1">s</td></tr><tr><td rowspan="1" colspan="1">L-Sorbose</td><td rowspan="1" colspan="1">d, w</td><td rowspan="1" colspan="1">+</td><td rowspan="1" colspan="1">w</td><td rowspan="1" colspan="1">v</td><td rowspan="1" colspan="1">–</td><td rowspan="1" colspan="1">–</td><td rowspan="1" colspan="1">–</td><td rowspan="1" colspan="1">–</td><td rowspan="1" colspan="1">+</td><td rowspan="1" colspan="1">–</td></tr><tr><td rowspan="1" colspan="1">D-Xylose</td><td rowspan="1" colspan="1">d, w</td><td rowspan="1" colspan="1">–</td><td rowspan="1" colspan="1">–</td><td rowspan="1" colspan="1">v</td><td rowspan="1" colspan="1">–</td><td rowspan="1" colspan="1">–</td><td rowspan="1" colspan="1">+</td><td rowspan="1" colspan="1">–</td><td rowspan="1" colspan="1">+</td><td rowspan="1" colspan="1">s</td></tr><tr><td rowspan="1" colspan="1">L-Arabinose</td><td rowspan="1" colspan="1">d, w</td><td rowspan="1" colspan="1">s</td><td rowspan="1" colspan="1">w</td><td rowspan="1" colspan="1">v</td><td rowspan="1" colspan="1">+</td><td rowspan="1" colspan="1">–</td><td rowspan="1" colspan="1">+</td><td rowspan="1" colspan="1">–</td><td rowspan="1" colspan="1">+</td><td rowspan="1" colspan="1">–</td></tr><tr><td rowspan="1" colspan="1">D-Arabinose</td><td rowspan="1" colspan="1">w</td><td rowspan="1" colspan="1">+</td><td rowspan="1" colspan="1">w</td><td rowspan="1" colspan="1">–</td><td rowspan="1" colspan="1">+</td><td rowspan="1" colspan="1">–</td><td rowspan="1" colspan="1">+</td><td rowspan="1" colspan="1">–</td><td rowspan="1" colspan="1">+</td><td rowspan="1" colspan="1">–</td></tr><tr><td rowspan="1" colspan="1">D-Ribose</td><td rowspan="1" colspan="1">–</td><td rowspan="1" colspan="1">–</td><td rowspan="1" colspan="1">–</td><td rowspan="1" colspan="1">–</td><td rowspan="1" colspan="1">+</td><td rowspan="1" colspan="1">–</td><td rowspan="1" colspan="1">S</td><td rowspan="1" colspan="1">–</td><td rowspan="1" colspan="1">+</td><td rowspan="1" colspan="1">s</td></tr><tr><td rowspan="1" colspan="1">Glycerol</td><td rowspan="1" colspan="1">d, w</td><td rowspan="1" colspan="1">+</td><td rowspan="1" colspan="1">+</td><td rowspan="1" colspan="1">–</td><td rowspan="1" colspan="1">–</td><td rowspan="1" colspan="1">–</td><td rowspan="1" colspan="1">S</td><td rowspan="1" colspan="1">–</td><td rowspan="1" colspan="1">–</td><td rowspan="1" colspan="1">s</td></tr><tr><td rowspan="1" colspan="1">Erythritol</td><td rowspan="1" colspan="1">–</td><td rowspan="1" colspan="1">–</td><td rowspan="1" colspan="1">–</td><td rowspan="1" colspan="1">–</td><td rowspan="1" colspan="1">–</td><td rowspan="1" colspan="1">–</td><td rowspan="1" colspan="1">S</td><td rowspan="1" colspan="1">–</td><td rowspan="1" colspan="1">–</td><td rowspan="1" colspan="1">+</td></tr><tr><td rowspan="1" colspan="1">Ribitol</td><td rowspan="1" colspan="1">w</td><td rowspan="1" colspan="1">v</td><td rowspan="1" colspan="1">+</td><td rowspan="1" colspan="1">s</td><td rowspan="1" colspan="1">+</td><td rowspan="1" colspan="1">–</td><td rowspan="1" colspan="1">S</td><td rowspan="1" colspan="1">+</td><td rowspan="1" colspan="1">+</td><td rowspan="1" colspan="1">+</td></tr><tr><td rowspan="1" colspan="1">D-Glucitol</td><td rowspan="1" colspan="1">d, w</td><td rowspan="1" colspan="1">s</td><td rowspan="1" colspan="1">+</td><td rowspan="1" colspan="1">v</td><td rowspan="1" colspan="1">+</td><td rowspan="1" colspan="1">w, s</td><td rowspan="1" colspan="1">–</td><td rowspan="1" colspan="1">+</td><td rowspan="1" colspan="1">n</td><td rowspan="1" colspan="1">–</td></tr><tr><td rowspan="1" colspan="1">Growth tests</td><td rowspan="1" colspan="1"/><td rowspan="1" colspan="1"/><td rowspan="1" colspan="1"/><td rowspan="1" colspan="1"/><td rowspan="1" colspan="1"/><td rowspan="1" colspan="1"/><td rowspan="1" colspan="1"/><td rowspan="1" colspan="1"/><td rowspan="1" colspan="1"/><td rowspan="1" colspan="1"/></tr><tr><td rowspan="1" colspan="1">0.1 % Cycloheximide</td><td rowspan="1" colspan="1">–</td><td rowspan="1" colspan="1">n</td><td rowspan="1" colspan="1">n</td><td rowspan="1" colspan="1">n</td><td rowspan="1" colspan="1">–</td><td rowspan="1" colspan="1">–</td><td rowspan="1" colspan="1">+</td><td rowspan="1" colspan="1">–</td><td rowspan="1" colspan="1">–</td><td rowspan="1" colspan="1">–</td></tr><tr><td rowspan="1" colspan="1">Vitamin-free medium</td><td rowspan="1" colspan="1">w</td><td rowspan="1" colspan="1">s, w</td><td rowspan="1" colspan="1">n</td><td rowspan="1" colspan="1">n</td><td rowspan="1" colspan="1">–</td><td rowspan="1" colspan="1">–</td><td rowspan="1" colspan="1">–</td><td rowspan="1" colspan="1">–</td><td rowspan="1" colspan="1">+</td><td rowspan="1" colspan="1">–</td></tr><tr><td rowspan="1" colspan="1">Growth at 30 °C</td><td rowspan="1" colspan="1">+</td><td rowspan="1" colspan="1">+</td><td rowspan="1" colspan="1">n</td><td rowspan="1" colspan="1">w, –</td><td rowspan="1" colspan="1">–</td><td rowspan="1" colspan="1">+</td><td rowspan="1" colspan="1">+</td><td rowspan="1" colspan="1">–</td><td rowspan="1" colspan="1">+</td><td rowspan="1" colspan="1">+</td></tr></tbody></table><table-wrap-foot><fn><p>Species: 1, <italic><tp:taxon-name><tp:taxon-name-part taxon-name-part-type="genus" reg="Chionosphaera">C.</tp:taxon-name-part> <tp:taxon-name-part taxon-name-part-type="species" reg="foliicola">foliicola</tp:taxon-name-part></tp:taxon-name></italic> nov.; 2, <italic><tp:taxon-name><tp:taxon-name-part taxon-name-part-type="genus" reg="Chionosphaera">C.</tp:taxon-name-part> <tp:taxon-name-part taxon-name-part-type="species" reg="cuniculicola">cuniculicola</tp:taxon-name-part></tp:taxon-name></italic>; 3, <italic><tp:taxon-name><tp:taxon-name-part taxon-name-part-type="genus" reg="Chionosphaera">C.</tp:taxon-name-part> <tp:taxon-name-part taxon-name-part-type="species" reg="pinicorticola">pinicorticola</tp:taxon-name-part></tp:taxon-name></italic>; 4, <italic><tp:taxon-name><tp:taxon-name-part taxon-name-part-type="genus" reg="Chionosphaera">C.</tp:taxon-name-part> <tp:taxon-name-part taxon-name-part-type="species" reg="apobasidialis">apobasidialis</tp:taxon-name-part></tp:taxon-name></italic>; 5, <italic><tp:taxon-name><tp:taxon-name-part taxon-name-part-type="genus" reg="Kurtzmanomyces">K.</tp:taxon-name-part> <tp:taxon-name-part taxon-name-part-type="species" reg="guiyangensis">guiyangensis</tp:taxon-name-part></tp:taxon-name></italic> sp. nov.; 6, <italic><tp:taxon-name><tp:taxon-name-part taxon-name-part-type="genus" reg="Kurtzmanomyces">K.</tp:taxon-name-part> <tp:taxon-name-part taxon-name-part-type="species" reg="tardus">tardus</tp:taxon-name-part></tp:taxon-name></italic>; 7, <italic><tp:taxon-name><tp:taxon-name-part taxon-name-part-type="genus" reg="Kurtzmanomyces">K.</tp:taxon-name-part> <tp:taxon-name-part taxon-name-part-type="species" reg="insolitus">insolitus</tp:taxon-name-part></tp:taxon-name></italic>; 8, <italic><tp:taxon-name><tp:taxon-name-part taxon-name-part-type="genus" reg="Kurtzmanomyces">K.</tp:taxon-name-part> <tp:taxon-name-part taxon-name-part-type="species" reg="nectairei">nectairei</tp:taxon-name-part></tp:taxon-name></italic>; 9, <italic><tp:taxon-name><tp:taxon-name-part taxon-name-part-type="genus" reg="Kurtzmanomyces">K.</tp:taxon-name-part> <tp:taxon-name-part taxon-name-part-type="species" reg="shapotouensis">shapotouensis</tp:taxon-name-part></tp:taxon-name></italic>; 10, <italic><tp:taxon-name><tp:taxon-name-part taxon-name-part-type="genus" reg="Mycogloea">M.</tp:taxon-name-part> <tp:taxon-name-part taxon-name-part-type="species" reg="nipponica">nipponica</tp:taxon-name-part></tp:taxon-name></italic>. <sup>*</sup>Data for reference species were taken from <xref ref-type="bibr" rid="B18">Kyung and Kwon-Chung (2011)</xref>, <xref ref-type="bibr" rid="B35">Zhang et al. (2013)</xref>, <xref ref-type="bibr" rid="B19">Lee et al. (2025)</xref>, and <xref ref-type="bibr" rid="B27">Sampaio (2011)</xref>. +, positive; –, negative; d, delayed positive (growth after &gt; 7 days); s, slow positive (growth after &gt; 2 weeks); v, variable (some strains are positive, others negative); w, weakly positive (&lt; 25% of control growth); n, not available.</p></fn></table-wrap-foot></table-wrap></tp:treatment-sec><ref-list><ref id="B18"><mixed-citation xmlns:xlink="http://www.w3.org/1999/xlink" xlink:type="simple"><person-group><name name-style="western"><surname>Kyung</surname><given-names>J</given-names></name><name name-style="western"><surname>Kwon-Chung</surname></name></person-group> (<year>2011</year>) <article-title><italic><tp:taxon-name><tp:taxon-name-part taxon-name-part-type="genus">Chionosphaera</tp:taxon-name-part></tp:taxon-name></italic> Cox (1976).</article-title> In: <person-group><name name-style="western"><surname>Kurtzman</surname><given-names>CP</given-names></name><name name-style="western"><surname>Fell</surname><given-names>JW</given-names></name><name name-style="western"><surname>Boekhout</surname><given-names>T</given-names></name></person-group> (<role>Eds</role>) <issue-title>The Yeasts – a Taxonomic Study, 5th edn, vol.</issue-title><source>1. Amsterdam, Elsevier</source>, <fpage>1395</fpage>–<lpage>1401</lpage>. <ext-link xlink:href="10.1016/B978-0-444-52149-1.00106-3" ext-link-type="doi" xlink:type="simple">https://doi.org/10.1016/B978-0-444-52149-1.00106-3</ext-link></mixed-citation></ref><ref id="B35"><mixed-citation xmlns:xlink="http://www.w3.org/1999/xlink" xlink:type="simple"><person-group><name name-style="western"><surname>Zhang</surname><given-names>T</given-names></name><name name-style="western"><surname>Jia</surname><given-names>RL</given-names></name><name name-style="western"><surname>Zhang</surname><given-names>YQ</given-names></name><name name-style="western"><surname>Liu</surname><given-names>HY</given-names></name><name name-style="western"><surname>Su</surname><given-names>J</given-names></name><name name-style="western"><surname>Yu</surname><given-names>LY</given-names></name></person-group> (<year>2013</year>) <article-title><italic><tp:taxon-name><tp:taxon-name-part taxon-name-part-type="genus">Kurtzmanomyces</tp:taxon-name-part> <tp:taxon-name-part taxon-name-part-type="species">shapotouensis</tp:taxon-name-part></tp:taxon-name></italic> sp. nov., an anamorphic, basidiomycetous yeast isolated from desert soil crusts.</article-title><source>International Journal of Systematic and Evolutionary Microbiology</source><volume>63</volume>(<issue>10</issue>): <fpage>3892</fpage>–<lpage>3895</lpage>. <ext-link xlink:href="10.1099/ijs.0.053058-0" ext-link-type="doi" xlink:type="simple">https://doi.org/10.1099/ijs.0.053058-0</ext-link></mixed-citation></ref><ref id="B19"><mixed-citation xmlns:xlink="http://www.w3.org/1999/xlink" xlink:type="simple"><person-group><name name-style="western"><surname>Lee</surname><given-names>S</given-names></name><name name-style="western"><surname>Ahn</surname><given-names>C</given-names></name><name name-style="western"><surname>Kim</surname><given-names>YJ</given-names></name><name name-style="western"><surname>Choi</surname><given-names>SM</given-names></name><name name-style="western"><surname>Ko</surname><given-names>JW</given-names></name><name name-style="western"><surname>Kim</surname><given-names>C</given-names></name><name name-style="western"><surname>Park</surname><given-names>CS</given-names></name></person-group> (<year>2025</year>) <article-title><italic><tp:taxon-name><tp:taxon-name-part taxon-name-part-type="genus">Chionosphaera</tp:taxon-name-part> <tp:taxon-name-part taxon-name-part-type="species">pinicorticola</tp:taxon-name-part></tp:taxon-name></italic> sp. nov., a novel basidiomycetous yeast species isolated from pine tree bark in Gyeongju, South Korea.</article-title><source>International Journal of Systematic and Evolutionary Microbiology</source><volume>75</volume>(<issue>1</issue>): <fpage>00662201</fpage>. <ext-link xlink:href="10.1099/ijsem.0.006622" ext-link-type="doi" xlink:type="simple">https://doi.org/10.1099/ijsem.0.006622</ext-link></mixed-citation></ref><ref id="B27"><mixed-citation xmlns:xlink="http://www.w3.org/1999/xlink" xlink:type="simple"><person-group><name name-style="western"><surname>Sampaio</surname><given-names>JP</given-names></name></person-group> (<year>2011</year>) <article-title><italic><tp:taxon-name><tp:taxon-name-part taxon-name-part-type="genus">Kurtzmanomyces</tp:taxon-name-part></tp:taxon-name></italic> Y. Yamada, M. ltoh, Kawasaki, Banno &amp; Nakase (1988).</article-title> In: <person-group><name name-style="western"><surname>Kurtzman</surname><given-names>CP</given-names></name><name name-style="western"><surname>Fell</surname><given-names>JW</given-names></name><name name-style="western"><surname>Boekhout</surname><given-names>T</given-names></name></person-group> (<role>Eds</role>) <issue-title>The Yeasts – a Taxonomic Study, 5th ed.</issue-title><source>, vol. 3. Amsterdam, Elsevier</source>, <fpage>1795</fpage>–<lpage>1800</lpage>. <ext-link xlink:href="10.1016/B978-0-444-52149-1.00146-4" ext-link-type="doi" xlink:type="simple">https://doi.org/10.1016/B978-0-444-52149-1.00146-4</ext-link></mixed-citation></ref></ref-list></tp:taxon-treatment>
