# Supplementary material for: ﻿Two new species of Chionosphaera and Kurtzmanomyces (Chionosphaeraceae, Agaricostilbomycetes) isolated from China
Source: MycoKeys. 2025 Nov 14;125:81–94. doi: 10.3897/mycokeys.125.167837 (PMC12639360; doi:10.3897/mycokeys.125.167837)
Supplement: Supplementary material 1 — A dataset of ITS, LSU, and tef1α for Fig. 1 [file mycokeys-125-081-s001.fasta]

>21.Rhodotorula_sp._
TTCGTAGGTGAACCTGCGGAAGGATCATTAGTGAATT-----TCTGGGAG
TC--------------CCTCT-------TAACC----GGAGAAGGCCC--
AATCCA--------CTATTTCACACACTTAGTGCAACCGTCCCATTT---
-----TCATA-----CCTTT-AACCCT--TT-----GCAGTTCAAGCAGT
TGATGTCGTATCAAAAAATGA--------TAATGAAAGAAAAACTTTCAG
CAATGGATCTCTTGGCTCTCGCATCGATGAAGAACGCAGCAAAGCGCGAA
ATGTAATGTGAATTGCAGAATTCA-GTGAATCATCGAATCTTTGAACGCA
CCTTGCGCTCTTGGGTTATTCCTAAGAGCATGTTCGTTGGAGTGTCGCGT
ACCTC-TC--AACCCC-------GCCTGGGCCTCTCGGTTCGGGTCGC--
-CAGGGTTGGATCTTGACGCCCT------GTCGCCTGCTTGC-------A
AGGCCGACTGCGTTGAATTGCAACAAGC-----TGTACCTTT----GTAC
TAGCG-GCTTGACCTGTTGTCATAAGCTAAA-------ACTTTCAACGGG
GATCGCTGGTCGGGATG--AGCTTACCACAAAT-----CGCTTTATACAC
TTTGACCTCCAATCGAGCAGGACTACC--CCCTGAACTTAAAAACTAACA
AGGATTCCCCTAGTAACGGCGAGTGAAGCGGGAACAGCTCAACTTTGAAA
TCTGGCCCTTTCAGGGTCCGAGTTGTAGTCTCGAGAAGCAACGTCCGCGT
CGGACCTTGGGTATGTCGGTTGGAATACCGCGTCAATGAGGGTGACAATC
CCGTTTGTACCAAGGACGCCCG-TGCGCATT-GTGGCGT-GCTTTCCAAG
AGTCGAGTTGTTTGGGAATGCAGCTCCAATCGGGTGGTAAATTCCATCTA
AAGCTAAATATTGGCGAGAGACCGATAGCGAACAAGTACCGTGAGGGAAA
GATGAAAAGCACTTTGGAAAGAGAATGAAACAGTATGTGAAATTGCTGGA
AGGGAAACGATTGAG-GTTAGACTTGCTGGGGCG--GTACTCAGCCC---
--TTACGGGTGTACTTACCGTCCATT--GCAGGCCAGCATCGGTTTG--C
GGTCGGGTAAAAGGGTGTAGGGAACGTGGCT----CCCTCGGG------A
GTGTTATAGCCTTGCACTGGATGTCC-GATCGCAGACCGAGGAACGCAGG
GCGCC-GCA-AGGCAGTGCTTTTAA--GCGCAGAGCCCTT----------
--------------------------------------------------
--------------------------------------------------
--------------------------------------------------
--------------------------------------------------
--------------------------------------------------
--------------------------------------------------
--------------------------------------------------
--------------------------------------------------
--------------------------------------------------
--------------------------------------------------
--------------------------------------------------
--------------------------------------------------
--------------------------------------------------
--------------------------------------------------
--------------------------------------------------
--------------------------------------------------
--------------------------------------------------
--------------------------------------------------
--------------------------------------------------
--------------------------------------------------
--------------------------------------------------
----------
>22.Kurtzmanomyces_sp._KBP_Y-65
TTCGTAGGTGAACCTGCGGAAGGATCATTAGTGAATT-----TCTGGGAG
TC--------------CCTCT-------TTACC----GGAGAAGGCCC--
AATCCA--------CTATCTCACACACTTAGTGCAACCGTCCCATTT---
-----TCATA-----CCTTTTAACCCT--TT-----GCAATTGAAGCAGT
TGATGTCGTATCAAAAA-TGA--------TAAT-AAAGAAAAACTTTCAG
CAATGGATCTCTTGGCTCTCGCATCGATGAAGAACGCAGCAAAGCGCGAA
ATGTAATGTGAATTGCAGAATTCA-GTGAATCATCGAATCTTTGAACGCA
CCTTGCGCTCTTGGGTTATTCCTAAGAGCATGTTCGTTGGAGTGTCGCGT
ACCTC-TC--AACCCC-------GCCTGGGCCTTTGGGTCCGGGTCGC--
-CAGGGTTGGATCTTGACGCCCT------GTCGCCTTCTTGCT------A
AGGCCGACTGCGTTGAATTGCAACAAGC-----TGTACCTTT----GTAC
TAGCG-GCTTGACCTGTTGTCATAAGCTAAA-------ACTTTCAACGGG
GATCGCTGGTCGGGATG--GGCTTACCACAAAT-----CGCTTTATACAC
TTTGACCTCCAATCGAGCAGGACTACC--CCCTGAACTTAAAAACTAACA
AGGATTCCCCTAGTAACGGCGAGTGAAGCGGGAACAGCTCAACTTTGTAA
TCTGGCCCTTTCAGGGTCCGAGTTGTAGTCTCGAGAAGCAACGTCCGCGT
CGGACCTTGGGTATGTCGGTTGGAATACCGCGTCAATGAGGGTGACAATC
CCGTTTGTACCAAGGACGCCCG-TGCGCATT-GTGGCGT-GCTTTCCAAG
AGTCGAGTTGTTTGGGAATGCAGCTCCAATCGGGTGGTAAATTCCATCTA
AAGCTAAATATTGGCGAGAGACCGATAGCGAACAAGTACCGTGAGGGAAA
GATGAAAAGCACTTTGGAAAGAGAATGAAACAGTATGTGAAATTGCTGGA
AGGGAAACGATTGAG-GTTAGACTTGCTGGGGCG--GTACTCAGCCC---
--TTACGGGTGTACTTACCGTCCGTT--GCAGGCCAGCATCGGTTTG--C
AGTCGGGTAAAAGGGTGCAGGGAACGTGGCT----CCCTCGGG------A
GTGTTATAGCCTTGCACTGGATGTCC-GATCGCAGACCGAGGAACGCAGG
GCGCC-G-------------------------------------------
--------------------------------------------------
--------------------------------------------------
--------------------------------------------------
--------------------------------------------------
--------------------------------------------------
--------------------------------------------------
--------------------------------------------------
--------------------------------------------------
--------------------------------------------------
--------------------------------------------------
--------------------------------------------------
--------------------------------------------------
--------------------------------------------------
--------------------------------------------------
--------------------------------------------------
--------------------------------------------------
--------------------------------------------------
--------------------------------------------------
--------------------------------------------------
--------------------------------------------------
--------------------------------------------------
----------
>20.Kurtzmanomyces_sp._KBP_Y-71
----------------------------------ATT-----TCTGGGAG
T---------------CCCTC-------TTATC----GGAGAAGGCCC--
AATCCA--------CTACCTCACACACTTAGTGCAATCGTCCCATTTTT-
------CATACC------TTTAACCCT--AT-----GCAATTGAAGCAGT
TGATGTCGTATCAAAATG----------ATAATAAAAGAAAAACTTTCAG
CAATGGATCTCTTGGCTCTCGCATCGATGAAGAACGCAGCAAAGCGCGAA
ATGTAATGTGAATTGCAGAATTCA-GTGAATCATCGAATCTTTGAACGCA
CCTTGCGCTCTTGGGTTATTCCTAAGAGCATGTTCGTTGGAGTGTCGCGT
ACCTC-TC--AACCCC-------GCTTGGGCCTTTGGGTCCGGGTGGT--
-CAGGGTTGGATCTTGACGCCTC-----TGTCGCCTTTGCA---------
-GGCCGACTGCGTTGAATTACAACAAGC-----TGTACCTTT----GTAC
TAGCG-GCTTGACCCGTTGTCATAAGCTAAA-------ACTTTCAATGGG
GATCGCTGGTCGGGATG--GGCTTACCACAAAT-----CGCTTTATACAC
TTTGACCTCCAATCGAGCAGGACTACC--CCCTGAACTTAAAAACTAACA
AGGATTCCCCTAGTAACGGCGAGTGAAGCGGGAACAGCTCAACTTTGAAA
TCTGGCCCTTTCAGGGTCCGAGTTGTAGTCTCGAGAAGCAACGTCCGCGT
CGGACCTTGGGTATGTCGGTTGGAATACCGCGTCAATGAGGGTGACAATC
CCGTTTGTACCAAGGACGCCCG-TGCGCATT-GTGGCGT-GCTTTCCAAG
AGTCGAGTTGTTTGGGAATGCAGCTCCAATCGGGTGGTAAATTCCATCTA
AAGCTAAATATTGGCGAGAGACCGATAGCGAACAAGTACCGTGAGGGAAA
GATGAAAAGCACTTTGGAAAGAGAATGAAACAGTATGTGAAATTGCTGGA
AGGGAAACGATTGAG-GTTAGACTTGCTGGGGCG--GTACTCAGCCC---
--TCACGGGTGTATTTACCGTCCGTT--GCAGGCCAGCATCGGTTTG--C
AGTCGGGTAAAAGGGTGCAGGGAACGTGGCT----CCCTCGGG------A
GTGTTATAGCCTTGCACTGGATGCCC-GGTCGCGGACCGAGGAACGCAGG
GCGCC-GCA-AGGCAGTGCTTTCAA--GCACCGAGCCCTTAGGATGCT-G
GTAGAATAGCCTTAACCGAC------------------------------
--------------------------------------------------
--------------------------------------------------
--------------------------------------------------
--------------------------------------------------
--------------------------------------------------
--------------------------------------------------
--------------------------------------------------
--------------------------------------------------
--------------------------------------------------
--------------------------------------------------
--------------------------------------------------
--------------------------------------------------
--------------------------------------------------
--------------------------------------------------
--------------------------------------------------
--------------------------------------------------
--------------------------------------------------
--------------------------------------------------
--------------------------------------------------
--------------------------------------------------
----------
>17.1Chionosphaera_foliicola_NY
TTCGTAGGTGAACCTGCGGAAGGATCATTAGTGAATT------CTGGGAG
-------TC-------CCTCT-------TAACC----GGAGAAGGCCC--
AATCCA------CTTTTTCACAAACCC-TAGTGCATTTGTCCCTTTT---
-----TTAC---------ACACACCCT---T---GTGCAATTG-AACAAG
TC-CAGTGAAATCTTTTG---------ATAAATGAAAGAAAAACTTTCAG
CAATGGATCTCTTGGCTTCCGCATCGATGAAGAACGCAGCAAAGCGCGAA
ATGTAATGTGAATTGCAGAATTCA-GTGAATCATCGAATCTTTGAACGCA
TCTTGCGCTCTCGGGTCATTCCTGGGAGCACGTTTGTTGGAGTGTCGCGT
AACCTCTC--AACCCC--------GCCTTGTGTAAACAGCAAGGTTGTC-
--AGGGCTGGATCATGACGCCTTTGCCGGCTCGCCCTCTCGAAGG----G
GAGCGGGCTGCGTTGAAATTGAACAAGC-----TGAATCCTAA---C-AC
ACGCG-GCTTGACCTGTTGTCATAAGTCTTA-----CTTTCT-CAACGGG
AACGC--GAGTGGGAAG-GGGCCCACAAAGAAC--CCTAACATCAT-TAC
TATGACCTCCAATCAAGCGGGACTACG--CCCTGAACTTAAAAACTAACA
AGGATTCCCCTAGTAACGGCGAGTGAAGCGGGAACAGCTCAGCTTTAAAA
TCTGGCTCTTTCAGAGTCCGAGTTGTAGCCTTGAGGGGCATCGTCCGCGC
CGGACCTTGGATATGTCGGTTGGAAAGCCGCGTCAAAGAGGGTGACAATC
CCGTTTGTACCAAGGACGACCG-TGTGCATT-GTGGCGT-GCCACCAAAG
AGTCGAGTTGTTTGGGAATGCAGCTCCAATCGGGTGGTAAATTCCATCTA
AAGCTAAATATTGGCGGAAGACCGATAGCGAACAAGTACCGTGAGGGAAA
GATGAAAAGCACTTTGGAAAGAGAATGAAACAGTATGTGAAATTGCTGGA
AGGGAAACGATTGAG-GTTAGACTTGCTGGGGCG--GCACTCAGCTC---
--TCACGAGTGTATTTGCCGTCCATT--GCAGGCCAGCATCGGTTTG--A
AGTCGGGTAGAAGGGTGCACGGAACGTAGCT---GCCTCGGCA-------
GTGTTATAGACGCGCACTGGATGCCGCGACCGCAGACCGAGGAACGCAGG
GCGCC-GCA-AGGCAGCACCTCTTG--GTGCAGAGCCCTTAGGATGCT-G
GTAGAATAGC----------------------------CTTAACCGA---
--------------------------------------------------
-------------CATGATCACGGGCACTTCCCAAGCCGATTGCGCTATC
CTCATCATTGCTGGCGGCACCGGTGAATTCGAGGCTGGTATCTCGAAGGA
CGGCCAGACTCGAGAGCACGCTTTGCTCGCCTTCACCCTCGGTGTGAGGC
AGCTCATCGTCGCCGTCAACAAGATG-GACACGACCAAGTATTCCGAGGA
TCGATTCAACGAAATCATCAAGGAACTTCATCAAAAAGGTCGGCTACAAC
CCCAAGGCCGTTGCCTTCGTCCCCATCTCTGGATGGCACGGCGA--CAA-
---CATGATTGAGGACTCGACCAACGTGCGTCGCTGCGTTTATCCAGGAG
AGCCTGCTCAC-----TGTCTGCGCAGATGCCTTGGTACAAG--GGCTGG
ACCAAGGAAACCAAGGCCGGCACCTCCAAGGGCAAGACCCTCCTCGATGC
CATTGACGCCATCGA-GCCTCCTTCCCGTCCGACCGACAAGCCCCTCCGT
CTCCCTCTCCAGGATGTGTA----CAAGATTGGCGGTATCGGCACCGTGC
CCGTCGGCCGTGTCGAGACCGGCATCATCAAGGCCGGCATGGTCGTCACC
TTCGCTCCTTCCAACGTCACCACTGAAGTCAAGTCTGTCGAAATGCATCA
CGAACAACTTACCGAAGGCGTGCCCGGCGATAACGTCGGCTTC-------
--------------------------------------------------
--------------------------------------------------
--------------------------------------------------
--------------------------------------------------
--------------------------------------------------
----------
>17.2Chionosphaera_foliicola_NY
TTCGTAGGTGAACCTGCGGAAGGATCATTAGTGAATT------CTGGGAG
-------TC-------CCTCT-------TAACC----GGAGAAGGCCC--
AATCCA------CTTTTTCACAAACCC-TAGTGCATTTGTCCCTTTT---
-----TTAC---------ACACACCCT---T---GTGCAATTG-AACAAG
TC-CAGTGAAATCTTTTG---------ATAAATGAAAGAAAAACTTTCAG
CAATGGATCTCTTGGCTTCCGCATCGATGAAGAACGCAGCAAAGCGCGAA
ATGTAATGTGAATTGCAGAATTCA-GTGAATCATCGAATCTTTGAACGCA
TCTTGCGCTCTCGGGTCATTCCTGGGAGCACGTTTGTTGGAGTGTCGCGT
AACCTCTC--AACCCC--------GCCTTGTGTAAACAGCAAGGTTGTC-
--AGGGCTGGATCATGACGCCTTTGCCGGCTCGCCCTCTCGAAGG----G
GAGCGGGCTGCGTTGAAATTGAACAAGC-----TGAATCCTAA---C-AC
ACGCG-GCTTGACCTGTTGTCATAAGTCTTA-----CTTTCT-CAACGGG
AACGC--GAGTGGGAAG-GGGCCCACAAAGAAC--CCTAACATCAT-TAC
TATGACCTCCAATCAAGCGGGACTACG--CCCTGAACTTAAAAACTAACA
AGGATTCCCCTAGTAACGGCGAGTGAAGCGGGAACAGCTCAGCTTTAAAA
TCTGGCTCTTTCAGAGTCCGAGTTGTAGCCTTGAGGGGCATCGTCCGCGC
CGGACCTTGGATATGTCGGTTGGAAAGCCGCGTCAAAGAGGGTGACAATC
CCGTTTGTACCAAGGACGACCG-TGTGCATT-GTGGCGT-GCCACCAAAG
AGTCGAGTTGTTTGGGAATGCAGCTCCAATCGGGTGGTAAATTCCATCTA
AAGCTAAATATTGGCGGAAGACCGATAGCGAACAAGTACCGTGAGGGAAA
GATGAAAAGCACTTTGGAAAGAGAATGAAACAGTATGTGAAATTGCTGGA
AGGGAAACGATTGAG-GTTAGACTTGCTGGGGCG--GCACTCAGCTC---
--TCACGAGTGTATTTGCCGTCCATT--GCAGGCCAGCATCGGTTTG--A
AGTCGGGTAGAAGGGTGCACGGAACGTAGCT---GCCTCGGCA-------
GTGTTATAGACGCGCACTGGATGCCGCGACCGCAGACCGAGGAACGCAGG
GCGCC-GCA-AGGCAGCACCTCTTG--GTGCAGAGCCCTTAGGATGCT-G
GTAGAATAGC----------------------------CTTAACCGA---
--------------------------------------------------
-------------CATGATCACGGGCACTTCCCAAGCCGATTGCGCTATC
CTCATCATTGCTGGCGGCACCGGTGAATTCGAGGCTGGTATCTCGAAGGA
CGGCCAGACTCGAGAGCACGCTTTGCTCGCCTTCACCCTCGGTGTGAGGC
AGCTCATCGTCGCCGTCAACAAGATG-GACACGACCAAGTATTCCGAGGA
TCGATTCAACGAAATCATCAAGGAACTTCATCAAAAAGGTCGGCTACAAC
CCCAAGGCCGTTGCCTTCGTCCCCATCTCTGGATGGCACGGCGA--CAA-
---CATGATTGAGGACTCGACCAACGTGCGTCGCTGCGTTTATCCAGGAG
AGCCTGCTCAC-----TGTCTGCGCAGATGCCTTGGTACAAG--GGCTGG
ACCAAGGAAACCAAGGCCGGCACCTCCAAGGGCAAGACCCTCCTCGATGC
CATTGACGCCATCGA-GCCTCCTTCCCGTCCGACCGACAAGCCCCTCCGT
CTCCCTCTCCAGGATGTGTA----CAAGATTGGCGGTATCGGCACCGTGC
CCGTCGGCCGTGTCGAGACCGGCATCATCAAGGCCGGCATGGTCGTCACC
TTCGCTCCTTCCAACGTCACCACTGAAGTCAAGTCTGTCGAAATGCATCA
CGAACAACTTACCGAAGGCGTGCCCGGCGATAACGTCGGCTTC-------
--------------------------------------------------
--------------------------------------------------
--------------------------------------------------
--------------------------------------------------
--------------------------------------------------
----------
>5.Chionosphaera_pinicorticola_
------------CCTGCGGAAGGATCATTAGTGAATG------CTGGGAG
TC--------------CCTCC-------TAACC----GGAGAAGGCCC--
AAACCA------CTATTTTACACACAC--TGTGCATTTGTCCCTTTT---
-----TTAC-----------ACACCCT---TGT---GCATTTACAACGGT
TG-TTGAAACACTTGATTTTTG-----ATCATTGAAAGAAAAACTTTCAG
CAATGGATCTCTTGGCTTCCGCATCGATGAAGAACGCAGCAAAGCGCGAA
ATGTAATGTGAATTGCAGAATTCA-GTGAATCATCGAATCTTTGAACGCA
CCTTGCGCTCTTGGGCTATTCCTAAGAGCACGTTTGTTGGAGTGTCGCGT
AACCTCTC--AACCCC--GCCTGGGCTTCGTGCTTG-GGTAGGTGGGGCA
--CGGGTTGGATCGTGGGGCGTCTGTCGCAATTCGTTTTGAAATG----G
GA-----CTGCCCTGAAATTGAAGGAGC-----TGTATCTA-----A-GC
ACACG-GCTTGACCTGTTGTCATAAGTTCAT-----AACCTTTCAACGGG
GACGT--GTGTGGGAAT-GGG--CACCATAAAC-ACCACTTATTTATTAC
TTTGACCTCCAATCAAGCGGGACTACG--CCCTGAACTTAAAAACTAACA
AGGATTCCCCTAGTAACGGCGAGTGAAGCGGGAATAGCTCAGCTTTAAAA
TCTGGCTCTTTCAGAGTCCGAGTTGTAACCTTGAGGGGCATCGTCCGCGC
CGGACCTTGGGTATGTCGGTTGGAAAGCCGTGTCAAAGAGGGTGACAATC
CCGTTTGTACCAAGGACGCCCG-TGTGCATT-GTGGCGT-GCTTCCAAAG
AGTCGAGTTGTTTGGGAATGCAGCTCAAATCGGGTGGTAAATTCCATCTA
AAGCTAAATATTGGCGGAAGACCGATAGCGAACAAGTACCGTGAGGGAAA
GATGAAAAGCACTTTGGAAAGAGAATGAAACAGTATGTGAAATTGCTGGA
AGGGAAACGATTGAG-GTCAGACTTGCGTAGGCG--GTATTCAGCCC---
--TCACGGGTGTATTTGCCGCCTGTT--GCAGGCCAGCATCGGTTTG--A
GGCCAGGTAAAAGGGCGCGGGGGATGTAGCT---GCCTCGGCA-------
GTGTTATAAACCCGCGCTGGATGCCT-GGCGCCAGACCGAGGAACGCAGG
GCGCC-GCA-AGGCAGTACCTTCTG--GTACCGAGCCCTTAGGATGCT-G
GTAGAATGGC----------------------------CTTAACCGACCC
GTCTTG--------------------------------------------
--------------------------------------------------
--------------------------------------------------
--------------------------------------------------
--------------------------------------------------
--------------------------------------------------
--------------------------------------------------
--------------------------------------------------
--------------------------------------------------
--------------------------------------------------
--------------------------------------------------
--------------------------------------------------
--------------------------------------------------
--------------------------------------------------
--------------------------------------------------
--------------------------------------------------
--------------------------------------------------
--------------------------------------------------
--------------------------------------------------
--------------------------------------------------
----------
>1.Kurtzmanomyces_tardus_CBS_74
TCCGTAGGTGAACCTGCGGAAGGATCATTAGTGAATT----CA-TGGGAG
TC--------------CCTCT-------TAACC----GGAGAAGGCCC--
AATCCACTAT-----CTTTTTAAACCC-TAGTGCATTTGTCCC--TT---
----TTTA--------CCAA-ACCCTTTT-------GCATTCGAAAAGGT
TG-TCGTGTGATTAATACATTT----ATAAA-TGAAAGAAAAACTTTCAG
CAATGGATCTCTTGGCTCTCGCATCGATGAAGAACGCAGCAAAGCGCGAA
ATGTAATGTGAATTGCAGAATTCA-GTGAATCATCGAATCTTTGAACGCA
CCTTGCGCTTTCGGGTTATTCCTGGAAGCATGTTCGTTTGAGTGTCGCGT
ACCTC-TC--AACCCC---------CTTCTTGGCAACAGGAA--GCGT-T
TCCGGGTTGGATCATGACGGTCT------TGTCTCTTTTCGTT-------
AAGCAGACTCCGTTGAAATACAACAAGCTT-GACGTTGCCCG----TCCA
AAGCGAGCTTGACCCGTTGTCATACGTTGTTTACAACATTCTTCAATGGG
GATCGCTTTATTACAGT--GACTTACCACAAATCTTTGGGAAGCCCACAT
TT-GACCTCAAATCGAGCAGGACTACC--CCCTGAACTTAAAAACTAACA
AGGATTCCCCTAGTAACGGCGAGTGAAGCGGGAACAGCTCAACTTTAAAA
TCTGGCCCTTTCAGGGTCCGAGTTGTAGTCTCGAGAAGCCACGTCCGCGC
CGGACCTTGGACAAGTCGGTTGGAATACCGCGTCAACGAGGGTGACAATC
CCGTTTATACCAAGGACGCCCG-TGTGCATT-GTGATGG-GCTTTCAAAG
AGTCGAGTTGTTTGGGAATGCAGCTCTAATCGGGTGGTAAATTCCATCTA
AAGCTAAATATTGGCGAGAGACCGATAGCGAACAAGTACCGTGAGGGAAA
GATGAAAAGCACTTTGGAAAGAGAATGAAACAGTATGTGAAATTGCTGGA
AGGGAAACGATTGAG-GTTAGACTTGCTGGCACG--GCACTCAGCCC---
-TCAC-GGGTGTATTTGCCGTGCGTTT-GCAGGCCAGCATCGGTTTG--C
AGTCGGGTAAAAGGGTGCAGGGAACGTAGCA---ACCTCG--GT-----T
GTGTTATAGACCTGCACTGGATGCCC-GATCGCAGACCGAGGTCAGCAGG
GCGCC-GCA-AGGCAATGCCTCTTG--GCATCGAGCCCTTAGGATGCT-G
GTAGAATAGTCTTGAAACACGGCCCCGGGGCATCGTGATTTTATCAAGAG
TAGGTCTTTCTGACTCG----ATCACCAAACGAACGGTCCTAAGCCTTT-
----TCTTCAAGACATGATTACTGGTACTTCCCAGGCCGATTGCGCCATC
TTGATCATTGCTGGTGGCACTGGTGAATTCGAAGCCGGTATCTCCAAGGA
TGGCCAGACTCGTGAACATGCCCTGCTCGCTTTCACCCTCGGTGTCAAGC
AGCTCATCGTCGCCGTCAACAAGATG-GACACCACCGGCTGGTCCGAGCA
GCGTTTCGAGGAAATCATCAAGG---------------------TACAAC
CCCAAAGCTGTCGCTTTCGTCCCCATCTCCGGCTGGCACGGCGA--CAA-
---CATGATCGAGGAGTCCAAGAACGTGAGCTCTTGCCCTTTTGAGTTCC
CTTCTCAAGTTCTCATTCTCTTTTCAGATGACCTGGTTCAAG--GGCTGG
TCCAAGGAGACCAAGGCCGGTGCCTCCAAGGGCAAGACCCTCTTGGAAGC
CATCGATGCCATCGA-GCCTCCTTCCCGCCCTACCGACAAGCCCCTCCGT
CTTCCCCTTCAGGATGTCTA----CAAGATCGGTGGTATTGGCACAGTGC
CAGTCGGCCGTGTCGAGACCGGTATCATCAAGGCCGGCATGGTCGTCACC
TTCGCTCCCTCCAACGTCACCACTGAAGTCAAGTCCGTCGAAATGCATCA
CGAGCAGCTCGTTGAGGGCGTGCCTGGTGACAACGTCGGATTCAACA---
--------------------------------------------------
TCAAGAACGTCTCCGTCAAGGACATCCGCCGTGGCAACGTCTGCGGTGAC
TCCAAGA--ACGACCCCCCTAAGGAAGCCGCCTCTTTCAATGCCCAGGTC
ATCGTCCTCAACCACCCCGGTCAAATCGGCGCCGGTTACGCTCCCGTCTT
GGATTGCCACACCGCTCACATCGCCTGCAAGT------------------
----------
>2.Kurtzmanomyces_shapotouensis
TTCGTAGGTGA-CCTGCGGAGGGATCATTAGTGAATT----TA-TGGGAG
TC--------------CCTCT-------TAACC----GGAGAAGGCCC--
AATCCACT-------TTTTTCAAACCC-TACTGCATTTGTCCCCTTT---
----TTTA--------CCTTTAACCCTTT-------GCATTTGAAAAGGT
TG-TTTTGTA--TAACACATTTT---ATAAAATGAAAGAAAAACTTTCAG
CAATGGATCTCTTGGCTCTCGCATCGATGAAGAACGCAGCAAAGCGCGAA
ATGTAATGTGAATTGCAGAATTCA-GTGAATCATCGAATCTTTGAACGCA
CCTTGCGCTTTCGGGTTATTCCTGGAAGCATGTTCGTTTGAGTGTCGCGT
ACCTC-TC--AACCCC---------CTTCTTGGCAACGAGGA--GCG---
-CAGGGTTGGATCGTGACGGCTT------TGTGTCTT---GCC-------
AAAGACGCTCCGTTGAAATACAACAAGCTT-GACGTACCTCG----TCCA
AAGCGAGCTTGACCCGTTGTCATAAGTTCTTTGCAACATTTCTCAACGGC
GATCGCTTT-TTATAGA--GACTTACCATAAACTTACAGGCCACACCCAT
TT-GACCTCAAATCGAGCAGGACTACC--CCCTGAACTTAAAAACTAACA
AGGATTCCCCTAGTAACGGCGAGTGAAGCGGGAACAGCTCAACTTTAAAA
TCTGGCCCTTTCAGGGTCCGAGTTGTAGTCTCGAGAAGCCACGTCCGCGC
CGGACCTTGGACAAGTCGGTTGGAAAACCGCGTCAACGAGGGTGACAATC
CCGTTTATGCCAAGGACGCCCG-TGTGCATT-GTGATGG-GCTTTCAAAG
AGTCGAGTTGTTTGGGAATGCAGCTCTAATCGGGTGGTAAATTCCATCTA
AAGCTAAATATTGGCGAGAGACCGATAGCGAACAAGTACCGTGAGGGAAA
GATGAAAAGCACTTTGGAAAGAGAATGAAACAGTATGTGAAATTGCTGGA
AGGGAAACGATTGAG-GTTAGACTTGCTGGCGCG--GCACTCAGCCC---
-TCAC-GGGTGTATTTGCCGCGCATTG-GCAGGCCAGCATCGGTTTG--C
AGTCGGGTAAAAGGGTGCGGGGAACGTAGCA---ACCTCGC-GT-----T
GTGTTATAGACCCGCACTGGATGCCC-GATCGCAGACCGAGGTCAGCAGG
GCGCC-GCA-AGGCAATGCCTTTTG--GCATCGAGCCCTTAGGATGCT-G
GTAGAATAGTCTTGAAACACG-----------------------------
--------------------------------------------------
--------------------------------------------------
--------------------------------------------------
--------------------------------------------------
--------------------------------------------------
--------------------------------------------------
--------------------------------------------------
--------------------------------------------------
--------------------------------------------------
--------------------------------------------------
--------------------------------------------------
--------------------------------------------------
--------------------------------------------------
--------------------------------------------------
--------------------------------------------------
--------------------------------------------------
--------------------------------------------------
--------------------------------------------------
--------------------------------------------------
--------------------------------------------------
----------
>3.Kurtzmanomyces_insolitus_CBS
TCCGTAGGTGAACCTGCGGAAGGATCATTAGAGAATT----TAATGGGAG
TC--------------CCTCT-------TAACC----GGAGAAGGCCC--
AATTCTACTA-----TTTTTCAAACCC-TAGTGCATTTGTCCCCTTT---
----TTTAATTACC--CTTTTAACCCTTTTT-----GCATTTGAAAAGGT
TG-TTGTGTT--TAACACATTTT---ATAAA-TGAAAGAAAAACTTTCAG
CAATGGATCTCTTGGCTCTCGCATCGATGAAGAACGCAGCAAAGCGCGAA
ATGTAATGTGAATTGCAGAATTCA-GTGAATCATCGAATCTTTGAACGCA
CCTTGCGCTCTTGGGTTATTCCTAAGAGCATGTTCGTTTGAGTGTCGCGT
ACCTC-TC--AACCCC---------CTTTGTACTTTCGGGTATGAAGT-G
TTAGGGTTGGATCATGACGGTTT------C-TGTTTGAATGCC-------
A--CAAACTCCGTTGAAATACAAAAAGCTTTGAAGTATCTCA----T--A
AGACGAGCTTGACCCGTTGTCATACGTTCTA-GTAACAACTCCCAACGGT
TATCGTTTTATCTTAAA--AACTTACCATAAACTTGAGTGAGGACCCCAA
TT-GACCTCAAATCGAGCAGGACTACC--CCCTGAACTTAAAAACTAACA
AGGATTCCCCTAGTAACGGCGAGTGAAGCGGGAACAGCTCAATTTTAAAA
TCTGGCCCTTTCAGGGTCCGAGTTGTAGTCTAGAGAAACCACGTCCGCGC
CGGACCTTGGACAAGTCGGTTGGAATACCGCGCCAGTGAGGGTGACAGCC
CCTTTATTGCCAAGGACGACCG-TGTGCATT-GTGTCGG-GTTTTCAAAG
AGTCGAGTTGTTTGGGAATGCAGCTCTAATCGGGTGGTAAATTCTATCTA
AAGCTAAATATTGGCGAGAGACCGATAGCGAACAAGTACCGTGAGGGAAA
GATGAAAAGCACTTTGGAAAGAGAATGAAACAGTATGTGAAATTGCTGGA
AGGGAAACGATTGAG-GTTAGACTTGCTGGCACG--ACACTCAGCCC---
-TCAC-GGGTGTATTTGTTGTGCATTG-GCAGGCCAGCATCGGTTTG--C
AGTCGGGTAAAAGGGTGCAGGGAACGTAGCA---ACCTCGCTGT-----T
GTGTTATAGACCTGCACTGGATGCCC-GATCGCAGACCGAGGTCAGCAGG
GCGGC-GCA-AGGCAATGCCTCTTG--GCATCGAGCCCTTAGGATGCT-G
GTAGA-TAGTCTTGAAACACGGCTCCGGGGCATCGTGATTTCATCAAGAG
TAAAATTTTC--ACTTG----GCCATCGGA--AAGCTTCTGACCTTTAA-
----TCTGACAGACATGATTACTGGTACTTCTCAAGCCGATTGCGCCATT
TTGATCATTGCTGGTGGCACTGGTGAATTCGAAGCTGGTATTTCCAAGGA
CGGACAAACCCGTGAACACGCTTTGCTCGCTTTCACCCTCGGTGTCAGAC
AAATGATCGTCGCCGTCAACAAGATG-GACACCACTGGCTGGTCTGAGAC
TCGTTTCGAGGAAATTATCAAGGATTTCTTCTGTTCAGGTTGGATACAAC
CCTAAATCAGTTGCTTTCGTCCCCATCTCTGGATGGCACGGAGA--CAA-
---CATGATTGAGGAGTCCAAGAACGTGAGCTTCCTCATCAATCGCATTT
CACCTTAATGCCTTACATTCGTAT-AGATGACCTGGTTCAAG--GGATGG
CAAAAGGAGACCAAGGCTGGTGTCGTCAAGGGCAAGACTCTTTTGGAAGC
CATAGACGGTATCGA-ACCTCCTTCCCGCCCAACCGACAAGCCCCTCCGT
CTTCCCCTCCAGGACGTGTA----CAAGATTGGTGGTATCGGCACAGTTC
CCGTCGGACGTGTCGAGACCGGTATCATCAAAGCTGGCATGGTCGTCACT
TTTGCACCTGCTAACGTCACCACTGAAGTCAAATCCGTCGAAATGCATCA
CGAACAACTTACCGAAGGTGTTCCAGGTGACAACGTTGGCTTCAACGGTA
AGCTTGCGTTCGATTGGACTTTCATTAT----TTGATTTGTTGCTTGCAG
TCAAGAACGTCTCTGTTAAGGATATCCGACGTGGTAACGTCTGCGGTGAC
TCCAAGA--ACGACCCTCCTAAGGAAGCTGCCTCTTTCAACGCCCAAGTC
ATCGTCCTCAACCACCCTGGTCAAATCGGCGCCGGTTACGCTCCAGTCTT
GGATTGCCACACTGCCCACATTGCCTGCAAGT------------------
----------
>4.Kurtzmanomyces_nectairei_CBS
TCCGTAGGTGAACCTGCGGAAGGATCATTAGTGAATTGC--TTTTGGGAG
TC--------------CCTCT-------TTACC----GGAGAAGGCCC--
ATCTCTTCAT-----ACACCCATACAC-TTGTGCATTTGTCCCCTTTTA-
----ATTACC-------TTTTAACCCTTTAT-----GCATTTGAAATGGT
TG-TTGT-TGCATATCAAAATGA----TAAA-CGAAAGAAAAACTTTCAG
CAATGGATCTCTTGGCTCTCGCATCGATGAAGAACGCAGCAAAGCGCGAA
ATGTAATGTGAATTGCAGAATTCA-GTGAATCATCGAATCTTTGAACGCA
CCTTGCGCTCTTGGGTTATTCCTAGGAGCATGTTCGTTTCAGTGTCGCGT
ACCTTCTC--AACCCC-------GCCCTCGTAACAAAGGGTC--GTT---
-AGGTGTTGGATCATGGCCTTTGC----CCCTCTCTTTTTGCA-------
-GAGGGGCTGGGCTGAATTACAAAAAGC-----TGTACCTTA----T-AC
TAGCG-GCTTGACCCGTTGTCGTAATAACAC-----AA--TTTCGACGGG
GATCGCTGGGCTTGGAC--GAG-TACCACAAAT-TGTAC-TTTCATACAT
T--GACCTGAAATCGAGCAGGACTACC--CCCTGAACTTAAAAACTAACC
AGGATTCCCCTAGTAACGGCGAGTGAAGCGGGAATAGCTCAACTTTGTAA
TCTGGCCCTTTCAGGGTCCGAGTTGTAGTCTCGAGAAGTCATGTCCGCGC
CGGACCTTGGACAAGTCGGTTGGAATACCGCGTCAACGAGGGTGACAATC
CCGTTTATGCCAAGGACGCCCG-TGTGCATT-GTGATGG-GCTTTCAAAG
AGTCGAGTTGTTTGGGAATGCAGCTCAAATCGGGTGGTAAATTCCATCTA
AAGCTAAATATTGGCGAGAGACCGATAGCGAACAAGTACCGTGAGGGAAA
GATGAAAAGCACTTTGGAAAGAGAATGAAACAGTATGTGAAATTGCTGGA
AGGGAAACGATTGAG-GTTAGACTTGCTGGCGCG--GCACTCAGCCC---
-TCAC-GGGTGTACTTGCTGCGCGTT--GCAGGCCAGCATCGGTTTG--G
TTTCCGGTAAAAGGGCGCCAGGAACGTAGCA---ACCTCGGTT-------
GTGTTATAGACTGGCGCTGGATGCCTGGATCCCAGACCGAGGAACGCAGG
GCGCCTTTT-AGGCACTGGCTCCGGT--CAGCGAGCCCTTAGGATGCT-G
GTAGAATAGTCTTGAAACACGGCCCCGGGGCATCGTGATTTCATCAAGAG
TGAGTCAATACAAAGTT----CTGTCCGAGT--------TTTGCCCTAAA
TGTCTTCGGAAGACATGATCACTGGTACCTCCCAAGCCGATTGCGCTATC
TTGATCATTGCTGGTGGAACTGGTGAATTCGAAGCCGGTATCTCCAAGGA
TGGCCAAACCCGAGAGCACGCCTTGTTGGCCTTCACCCTCGGTGTCAAGC
AGCTCATTGTTGCCGTCAACAAGATG-GACACCACCAAGTGGTCCGAGGA
CCGATTCAACGAAATCGTCAAGGAACTTCATCAAGAAGGTTGGATACAAC
CCTAAGGCAGTCGCTTTCGTCCCCATCTCCGGCTGGCACGGTGA--CAA-
---CATGATCGAGGAGTCTTCCAACGTAAGCTTCATAATTCTTTGATAAG
GAAAGTTGCTAA--TTGTCTTCCATAGATGACCTGGTTCAAG--GGATGG
CAAAAGGAGACCAAGGCCGGTACTTCCAAGGGCAAGACCCTTTTGGAGGC
CATCGATGCCATTGA-GCCCCCTAGCCGACCTACCGACAAGCCCCTCCGT
CTCCCCCTCCAAGATGTGTA----CAAGATCGGCGGTATCGGCACAGTCC
CAGTCGGCCGTGTCGAGACCGGTATCATCAAGGCCGGCATGGTCGTCACC
TTTGCCCCTGCCAACGTCACCACCGAAGTCAAGTCGGTCGAGATGCATCA
CGAGCAGTTGACCGAGGGTGTTCCCGGTGACAACGTTGGTTTCAACGTCA
AGAAC---------------------------------------------
--------GTTTCCGTCAAGGACATCCGTCGTGGCAACGTCTGCGGTGAC
TCCAAGA--ACGACCCTCCCAAGGAAGCCGCCTCTTTCAACGCCCAGGTC
ATTGTCCTCAACCACCCCGGTCAAATCGGCGCCGGCTACGCGCCAGTCTT
GGATTGCCACACCGCCCACATTGCTTGCAAGT------------------
----------
>16.1Kurtzmanomyces_guiyangensi
TTCGTAGGTGAACCTGCGGAAGGATCATTAGTGAAT------TTTGGGAG
TC--------------CCTCT-------TAACC----GGAGAAGGCCC--
AACCCACTAC-----CTTTTTATACAC-TTGTGCATTTGTCCCTTTT---
-----TTT-----------ACACCCT-GTG------CAGTCGAAACAGTC
CT-TTGTATG--AAACTTGAT--------AA-TGAAAGAAAAACTTTCAG
CAATGGATCTCTTGGCTCTCGCATCGATGAAGAACGCAGCAAAGCGCGAA
ATGTAGTGTGAATTGCAGAATTCA-GTGAATCATCGAATCTTTGAACGCA
CCTTGCGCTCCCGGGCTATTCCTGGGAGCATGTTCGTTGGAGTGTCGCGT
ACCTC-TC--AACCCC------GCCCTTTGCTTCATGCAAAAGGCAG--T
CTAGGGTTGGATCGTGGCCC--------GTTTGCCTTTGCGAAATGC---
-GAATG-CTGGGCTGAATGGCAAGAAGCT-----GCACCTTTGT--T-GC
AGGCG-GCTTGACCCGTTGTCGTAA-------------------------
---------ACTAAATT-------GACGGGGATCGCTTGTCGGGATGGGC
TT--ACCACAAACTTAACACTTTTTT-------ACTTTTGACAAG-----
--GATTCCCCTAGTAACGGCGAGTGAAGCGGGAACAGCTCAACTTTGAAA
TCTGGCCCTTTCAGGGTCCGAGTTGTAGTCTCGAGAGGCAACGTCCGCGC
CGGACCTTGGGTATGTCGGTTGGAAAACCGCGTCAATGAGGGTGACAATC
CCGTTTGTACCAAGGACGCCCG-TGTGCATT-GTGTCGT-GCCCTCCAAG
AGTCGAGTTGTTTGGGAATGCAGCTCCAATCGGGTGGTAAATTCCATCTA
AAGCTAAATATTGGCGAGAGACCGATAGCGAACAAGTACCGTGAGGGAAA
GATGAAAAGCACTTTGGAAAGAGAATGAAACAGTATGTGAAATTGCTGGA
AGGGAAACGATTGAG-GTTAGACTTGCGGGAGCG--GTATTCAGCCC---
-TCAC-GGGTGTATTTGCCGCTCGTTT-GCAGGCCAGCATCGGTTTG--A
AGCCGGGTAGAAGGGTGCGGGGAACGTGGCTTCAGCTTGCTGG------A
GTGTTATAGCCTCGCACTGGATGCCCGGCC-ACAGACCGAGGAACGCAGG
GCGCC-GCA-AGGCGATGCCCCCGTG-GCATTGAGCCCTTAGGATGCT-G
GTAGAATAGCCT----------------------------TAACCGACGA
CATGA---------------------------------------------
------------------TCACGGGCACTTCGCAAGCCGACTGCGCCATC
TTGATCATTGCTGGTGGCACTGGTGAATTCGAGGCTGGTATCTCCAAGGA
CGGCCAGACCCGCGAGCACGCCCTGTTGGCCTTTACCCTCGGTGTCAAGC
AGCTCATTGTCGCCGTCAACAAGATG-GACACGACCAAGTGGTCCGAGGA
CCGCTTCAACGAAATCAT-----AACTTCATCAAGAAGGTCGGTTACAAC
CCCAAGTCGGTTGCCTTTGTTCCTATCTCGGGCTGGCACGGTGA--CAA-
---CATGATTGAGGAGTCCACCAACGTGCGTCTGCTCTCTTGC-----GA
CGCGTCTCAATC-ACTCGCTTGTACAGATGCCGTGGTTCAAG--GGCTGG
CAAAAGGAGACCAAGGCTGGCACGTCCAAGGGCAAGACCTTGCTCGAGGC
CATCGACGCCATTGA-GCCCCCTACCCGCCCCACCGACAAGCCCCTCCGT
CTCCCTCTCCAGGATGTGTA----CAAGATCGGCGGTATCGGCACAG---
-------------------CGGCATCATCAAGGCCGGCATGGTCGTCACC
TTTGCTCCCTCTAACGTCACCACTGAAGTCAAGTCCGTCGAGATGCACCA
CGAGCAGCTCGCCGAGGGCGTGCCAGGTGACAACGTCGGCTTCAACGTCA
AGAACG--------------------------------------------
---------TCTCCGTCAAGGACATCCGCCGCGGCAACGTGTGCGGTGAC
TCTAAGA--ACGACCCGCCCAAGGAGGCTGCTTCTTTCAACGCTCAAGTC
ATCGTCCTCAAC--------------------------------------
--------------------------------------------------
----------
>16.2Kurtzmanomyces_guiyangensi
TTCGTAGGTGAACCTGCGGAAGGATCATTAGTGAAT------TTTGGGAG
TC--------------CCTCT-------TAACC----GGAGAAGGCCC--
AACCCACTAC-----CTTTTTATACAC-TTGTGCATTTGTCCCTTTT---
-----TTT-----------ACACCCT-GTG------CAGTCGAAACAGTC
CT-TTGTATG--AAACTTGAT--------AA-TGAAAGAAAAACTTTCAG
CAATGGATCTCTTGGCTCTCGCATCGATGAAGAACGCAGCAAAGCGCGAA
ATGTAGTGTGAATTGCAGAATTCA-GTGAATCATCGAATCTTTGAACGCA
CCTTGCGCTCCCGGGCTATTCCTGGGAGCATGTTCGTTGGAGTGTCGCGT
ACCTC-TC--AACCCC------GCCCTTTGCTTCATGCAAAAGGCAG--T
CTAGGGTTGGATCGTGGCCC--------GTTTGCCTTTGCGAAATGC---
-GAATG-CTGGGCTGAATGGCAAGAAGCT-----GCACCTTTGT--T-GC
AGGCG-GCTTGACCCGTTGTCGTAA-------------------------
---------ACTAAATT-------GACGGGGATCGCTTGTCGGGATGGGC
TT--ACCACAAACTTAACACTTTTTT-------ACTTTTGACAAG-----
--GATTCCCCTAGTAACGGCGAGTGAAGCGGGAACAGCTCAACTTTGAAA
TCTGGCCCTTTCAGGGTCCGAGTTGTAGTCTCGAGAGGCAACGTCCGCGC
CGGACCTTGGGTATGTCGGTTGGAAAACCGCGTCAATGAGGGTGACAATC
CCGTTTGTACCAAGGACGCCCG-TGTGCATT-GTGTCGT-GCCCTCCAAG
AGTCGAGTTGTTTGGGAATGCAGCTCCAATCGGGTGGTAAATTCCATCTA
AAGCTAAATATTGGCGAGAGACCGATAGCGAACAAGTACCGTGAGGGAAA
GATGAAAAGCACTTTGGAAAGAGAATGAAACAGTATGTGAAATTGCTGGA
AGGGAAACGATTGAG-GTTAGACTTGCGGGAGCG--GTATTCAGCCC---
-TCAC-GGGTGTATTTGCCGCTCGTTT-GCAGGCCAGCATCGGTTTG--A
AGCCGGGTAGAAGGGTGCGGGGAACGTGGCTTCAGCTTGCTGG------A
GTGTTATAGCCTCGCACTGGATGCCCGGCC-ACAGACCGAGGAACGCAGG
GCGCC-GCA-AGGCGATGCCCCCGTG-GCATTGAGCCCTTAGGATGCT-G
GTAGAATAGCCT----------------------------TAACCGACGA
CATGA---------------------------------------------
------------------TCACGGGCACTTCGCAAGCCGACTGCGCCATC
TTGATCATTGCTGGTGGCACTGGTGAATTCGAGGCTGGTATCTCCAAGGA
CGGCCAGACCCGCGAGCACGCCCTGTTGGCCTTTACCCTCGGTGTCAAGC
AGCTCATTGTCGCCGTCAACAAGATG-GACACGACCAAGTGGTCCGAGGA
CCGCTTCAACGAAATCAT-----AACTTCATCAAGAAGGTCGGTTACAAC
CCCAAGTCGGTTGCCTTTGTTCCTATCTCGGGCTGGCACGGTGA--CAA-
---CATGATTGAGGAGTCCACCAACGTGCGTCTGCTCTCTTGC-----GA
CGCGTCTCAATC-ACTCGCTTGTACAGATGCCGTGGTTCAAG--GGCTGG
CAAAAGGAGACCAAGGCTGGCACGTCCAAGGGCAAGACCTTGCTCGAGGC
CATCGACGCCATTGA-GCCCCCTACCCGCCCCACCGACAAGCCCCTCCGT
CTCCCTCTCCAGGATGTGTA----CAAGATCGGCGGTATCGGCACAG---
-------------------CGGCATCATCAAGGCCGGCATGGTCGTCACC
TTTGCTCCCTCTAACGTCACCACTGAAGTCAAGTCCGTCGAGATGCACCA
CGAGCAGCTCGCCGAGGGCGTGCCAGGTGACAACGTCGGCTTCAACGTCA
AGAACG--------------------------------------------
---------TCTCCGTCAAGGACATCCGCCGCGGCAACGTGTGCGGTGAC
TCTAAGA--ACGACCCGCCCAAGGAGGCTGCTTCTTTCAACGCTCAAGTC
ATCGTCCTCAAC--------------------------------------
--------------------------------------------------
----------
>6.Mycogloea_nipponica_CBS_1130
TCCGTAGGTGAACCTGCGGAAGGATCATTAGTGAATT----CTTGGGAAG
TC--------------CCTCT-------TAACC----GGAGAAGGTC---
-CCGTATTCTA---TATCTTTACAC-C-CTGTGCAATTGTCCCTTTT---
-----TTAC---------TATAACCCT-TGT-----GCATTACAAAAGGT
TG-TTGTCTT--ACAMACATTTGA---TAAA-TGAAAGAAAAACTTTCAG
CAATGGATCTCTTGGCTCTCGCATCGATGAAGAACGCAGCAAAGCGCGAA
ATGTAATGTGAATTGCAGAATTCA-GTGAATCATCGAATCTTTGAACGCA
CCTGGCGCTCTTGGGTTATTCCTAGGAGCATGTTCGTTTGAGTGTCGCTT
ACCCC-TC--CAC--C-------CCCTCTCCTTTTAACGGGAGAGCGT-C
TCAGGGTGGGATCGTGACGC--------GTTTGCCTTAATG---------
-CAAGG-CTGCGTTGAATTGCAAGAAGCT-----GTACCTTTGT--T-AC
TGGCG-GCTTGACCCGTTGTCATAA-------------------------
---------GTTTAACT--ACT-CAATGGGGA-CGCCGGTCGGGATGGGC
TT--ACCACAAATCTAAAAGTGATTT------TAAACTTGAAAAA-----
-----------------GGCGAGT-AAGCAGGAATAGCTCAACTTTGAAA
TCTGGCCCTTTCAGGGTCCGAGTTGTAGTCTCGAGAAGCAACGTCCGCGC
CGGACCTTGGGTATGTTGGTTGGAAAACCACGTCAAAGAGGGTGACAATC
CCGTTTGTACCAAGGACGCCCG-TGTGCATT-GTGATGT-GCTTTCCAAG
AGTCGAGTTGTTTGGGAATGCAGCTCAAATCGGGTGGTAAATTCCATCTA
AAGCTAAATATTGGCGAGAGACCGATAGCGAACAAGTACCGTGAGGGAAA
GATGAAAAGCACTTTGGAAAGAGAATGAAACAGTATGTGAAATTGCTGGA
AGGGAAACGATTGAG-GTTAGACTTGCTGGCCCG--GTCCTCAGCCC---
-TCAC-GGGTGTATTGGCCGGGCGTT--GCAGGCCAGCATCGGTTTG--T
TGTCGGGTAAAAGGGTGCGGGGGATGTAGCA---GCCT-CGGC------T
GTGTTATAAACCCGCACTGGATGCCCCATC-GCAGACCGAGGTACGCAGG
GCGCC-GCA-AGGCAGG-GCCTCTTG-GCCCCGAGCCCTTAGGATGCT-G
GTAGAATAGCCT---------GCYCCYGGGCAYCGTGAYTTYATCAAGAG
TGAGTCACCTCCCCACT----TTCGATTGATAAGGTCTTACATGGCCCT-
----TCTTTCAGACATGATCACTGGTACTTCGCAAGCCGACTGCGCCATC
CTGATCATTGCTGGTGGCACTGGTGAATTCGAGGCTGGTATCTCCAAGGA
TGGCCAGACCCGCGAGCACGCCCTTCTTGCTTTCACCCTCGGTGTGCAGC
AGCTCATCGTCGCCGTCAACAAGATG-GACACCACCAAGTGGTCCGAGGA
GCGCTTCAACGAAATCGT-----AACTTCATCAAGAAGGTCGGCTACAAC
CCCAAGTCCGTCGCTTTCGTGCCCATCTCCGGCTGGCACGGCGA--CAA-
---CATGATCGAGGAGTCTACCAACGTGCGTTCCCGTCGAAGCTTCTCGG
AGCTCCGTAGCT-TTGCATTGGATTAGATGCCGTGGTTCAAG--GGCTGG
TCCAAGGAGACCAAGGCCGGCGCTTCTAAGGGCAAGACCCTCTTGGAGGC
CATTGACTCCATCGA-CCCTCCGTCCCGCCCTACCGACAAGCCCCTCCGT
CTCCCTCTCCAGGATGTGTA----CAAGATCGGTGGTATCGGCACTG---
-------------------CGGTGTCATCAAGGCCGGCATGGTCGTCACC
TTCGCTCCTTCCAACGTCACCACTGAAGTCAAGTCCGTCGAAATGCACCA
CGAGCAGCTCGCTGAGGGTGTTCCCGGCGACAACGTCGGCTTCAACGTCA
AGAACG--------------------------------------------
---------TCTCCGTCAAGGATATCCGCCGTGGCAACGTCTGCGGTGAC
TCCAAGA--ACGACCCGCCCAAGGAGGCCGCTTCCTTCAACGCCCAAGTC
ATTGTCCTCAACCACCCCGGTCAGATCGGCGCCGGCTACGCGCCAGTCCT
CGACTGCCACACCGCCCACATTGCATGCAAGT------------------
----------
>7.Chionosphaera_apobasidialis_
TCCGTAGGTGAACCTGCGGAAGGATCATTAAAGAATTTGA-CGGGGGGAG
TC--------------CCTTCTGCGGTTTAACCCGCGGGAGAAGGCCCTC
TACCAATTTC-----CTTTACACACTA-TCGTGCACTTGTCCCTTTT---
----TTTA----------CCACACCCTTTAT-----GCATTACCAACGGT
TT-TTG--TAACAAG-----TGA-----TAATTGAAAGTACAACTTTCAG
CAATGGATCTCTTGGCTTCCGCATCGATGAAGAACGCAGCGAATTGCGAA
ATGTAATGTGAATTGCAGAATTCCAGTGAATCATCGAGTCTTTGAACGCA
CCTTGCGCCTTGGGGTT-TTCCTCAAGGCACGTTTGTTGGAGTGTCTCGT
AACCTCTC--AACCCC--------CG-----TTGCGCAAGCAGCGAGC--
T-CGGGTTGGATCATGGGGGCTT-------GTGGCTT---GCA-------
AAGGCCACTCCTCTGAATTTCATAAAGC-----TGAATCTA-----C--C
AAGCG-GCTTGACCTGTTGTCGTAAATG-AT-----AAACT--CAACGGG
GACGCTTGCGCGAGAAC--GAG-TACCACAAAT-TACACCCTT-----AC
TTTGACCTCCAATCAAGCGGGACTACG--CCCTGAACTTAAAAACTAACC
AGGATTCCCCTAGTAACGGCGAGTGAAGCGGGAACTGCTCAGCTTTAAAA
TCTGGCTCTTTCAGAGTCCGAGTTGTGAGCTTGAAGCGTTGCGTCCCCGA
CGGACCTTGGGTATATCAGCTGGAAAGCTGTCTCAGAGAGGGTGACAAGC
CCGTTCATACCAAGGACGCCCG-T-TGGAGT-CTGGCGCAGCTGCTATAG
AGTCGAGTTGTTTGGGAATGCAGCTCTAATTGGGTGGTAAACTCCATCTA
AAGCTAAATATTGGCGGAAGACCGATAGCGAACAAGTACCGTGAGGGAAA
GATGAAAAGCACTTTGGAAAGAGAATGAAACAGTATGTGAAATTGCTGGA
AGGGAAACGATTGAG-GTTAGACGTGCTTGGCGT--GCCTTCAGCCC---
-TTAC-GGGTGTACTGGCGCGCCGCA--GCAGGCCAGCATCGGTTTGTTG
CGTCGGGTAAAAGGGTGGCAGGGACGTGGCT---GTCTTCGGAC-----A
GTGTTATAACCTGCCACTGGATGCCC-GGCGTCAGACCGAGGATCGCAGG
GCGCCTTCACAGGTCGCGTCCCCGG--ACGCTAAGCCCTTAGGATGCT-G
GTAGAATGGTCTTGAAACAC-GCTCCCGGGCATCGTGATTTTATCAAGAG
TGAGTAGTTTTCGTACG----GCACCGCTCG-----CCACCTTGACTCAC
CTGTTCTTCTAGACATGATTACTGGTACTTCTCAAGCCGATTGCGCCATT
CTCATCATTGCTGGTGGTACTGGTGAATTCGAAGCCGGTATCTCCAAGGA
CGGCCAAACGCGTGAACACGCTCTTCTTGCCTTTACTCTCGGTGTCAGAC
AAATGATTGTTGCTGTCAACAAGATG-GACACCACTGGCTGGTCCGAAGA
ACGTTTCAACGAAATTATCAAGGAACTTCTTGAAGAAGGTTGGTTACAAC
CCCAAGACCGTTGCCTTTGTCCCCATCTCCGGCTGGCACGGTGA--CAA-
---CATGATCGAAGAATCTAGCAACGCCAAGTTTATACTGATTTTTCCTG
-------ATAACCAATTCT--TCACAGATGCCATGGTACAAG--GGCTGG
AGCAAAGAAACCAAAGCCGGTGCTTCCAAGGGCAAAACCCTTCTTGACGC
CATCGACTCCATCGA-ACTCCCCACTCGTCCTACCGACAAACCCCTCCGT
CTTCCCCTCCAGGATGTTTA----CAAGATTGGCGGTATTGGCACGGTGC
CCGTCGGCCGTGTTGAAACCGGTATCATCAAGGCTGGTATGGTCGTCACA
TTCGCTCCTTCAAATGTCACCACTGAAGTCAAGTCCGTCGAAATGCATCA
CGAACAGTTGGAACAAGGTGTCCCAGGTGACAACGTTGGTTTCAA-GTGA
GTCCCTCT-TTATCGGCCCGTGTTCACC--GTTCAACTTTTACTTCAGCG
TCAAGAACGTTTCCGTCAAGGATATCCGCCGTGGTAATGTGTGCGGTGAC
TCCAAAA--ACGACCCACCCAAGGAAGCTGCTTCCTTCAACGCCCAAGTC
ATTGTCCTCAACCACCCTGGTCAAATTGGTGCCGGTTATGCGCCAGTCTT
GGATTGCCACACCGCCCACATCGCATGCAAGT------------------
----------
>8.Chionosphaera_cuniculicola_C
----------------------GATCATTAGTGAAT------GCTGGGAG
TC--------------CCTCCT-------AACC----GGAGAAGGCCC--
AACCCACTA------CTTTACACACAC-TTGTGCATTTGTCCCTTTT---
------TA-----------CACACCCTT-GT-----GCAGTGCCAACGGT
TG-TTGA-TAACTTGATTTTTGA-----TCATTGAAAGAAAAACTTTCAG
CAATGGATCTCTTGGCTTCCGCATCGATGAAGAACGCAGCAAAGCGCGAA
ATGTAATGTGAATTGCAGAATTC-AGTGAATCATCGAATCTTTGAACGCA
CCTTGCGCTCTCGGGCTATTCCTGAGAGCACGTTTGTTGGAGTGTCGCGT
AACCTCTC--AACCCC--------GCCTTGCTTGCCAAGGTAGGACCC--
TACGGGTTGGATCGTGGGG-CCT-------GTCGCTT---GCGCTTGCGC
AACGGGACTGCCCTGAAATACAAGGAGC-----TGCATCCA-----A-AC
GCGCG-GCTTGACCTGTTGTCATAAGTTCAT-----AACCTTTCAACGGG
GACGC--GCGTCGGAAC--GGG-TACCATAAAC-AACCCCATTTAT-TAC
TTTGACCTCCAATCAAGCGGGACT--------------------------
--------------------------------------------TTAAAA
TCTGGCTCTTTCAGAGTCCGAGTTGTAACCTTGAGGGGCATCGTCCGCGC
CGGACCTTGGGTATGTCGGTTGGAAAGCCGCGTCAAAGAGGGTGACAATC
CCGTTTGTACCAAGGACGCCCG-TGTGCATT-GTGGCGT-GCTTCCAAAG
AGTCGAGTTGTTTGGGAATGCAGCTCAAATCGGGTGGTAAATTCCATCTA
AAGCTAAATATTGGCGGAAGACCGATAGCGAACAAGTACCGTGAGGGAAA
GATGAAAAGCACTTTGGAAAGAGAATGAAACAGTATGTGAAATTGCTGGA
AGGGAAACGATTGAG-GTCAGACTTGCGTAGGTG--GTATTCAGCCC---
-TTTT-GGGTGTATTTGCCGCTTGTT--GCAGGCCAGCATCGGTTTG--A
GGCCAGGTAAAAGGGCGCGGGGGATGTAACT---GCCTC--GGC-----A
GTGTTATAAACCCGCGCTGGATGCTT-GGCGCCAGACCGAGGAACGCAGG
GCG-----------------------------------------------
---------------------GCYCCYGGGCAYCGTGAYTTYATCAAGAG
TAAGCGTCTCCCAGCTC----GTGC-----------CTATTTTGACTCAC
ACGCCTCAACAGACATGATCACTGGTACTTCCCAGGCCGATTGCGCTATC
CTTATCATTGCCGGTGGCACTGGTGAATTCGAGGCTGGTATCTCCAAGGA
CGGCCAGACCCGCGAGCACGCCCTTCTTGCCTTCACCCTCGGTGTCCGTC
AGCTCATCGTCGCTGTCAACAAGATG-GACACGGCCAAGTGGTCCGAGGA
ACGTTTCAACGAAATTATCAAGGGGTTTCATCAAGAAGGTCGGCTTCAAC
CCCAAGTCCGTTGCTTTCGTCCCCATCTCCGGCTGGCACGGCGA--CAA-
---CATGATCGAGGAGACCACCAACGTACGTTTTTTCATCTCCTCACCCG
GGGCACCAGAGACGACTCTGCTCACAGGCTCCTTGGTACAAG--GGCTGG
CAAAAGGAGACCAAGGCCGGTGTCGTCAAGGGTAAGACCCTTCTTGACGC
CATCGATGCCATCGA-GCTCCCCACCCGTCCTACCGACAAGCCCCTCCGT
CTTCCCCTCCAGGATGTTTA----CAAGATTGGCGGTATTGGCACGGTGC
CCGTCGGTCGTGTTGAGACTGGTATCATCAAGGCCGGCATGGTCGTCACC
TTTGCTCCCTCCAACGTCACCACTGAAGTCAAGTCCGTCGAAATGCACCA
CGAACAGCTCGAGCAGGGTGTTCCCGGTGACAACGTTGGCTTCAA-GTAC
GTTTTATTGCCGTTAATGCGGGAAACCC--GACTGATGTGCCTCGCAGCA
TCAAGAACGTGTCCGTCAAGGACATTCGCCGTGGCAACGTCTGCGGTGAC
TCCAAGA--ACGACCCCCCCAAGGAGGCCACCACCTTCAACGCCCAAGTC
ATCGTTCTCAACCACCCTGGTCAAATCGGTGCCGGTTACGCACCAGTCTT
GGATTGCCACACTGCCCACATTGCGTGCAAGT------------------
----------
>23.Naohidea_sebacea_CBS_8477
TCCGTAGGTGAACCTGCGGAAGGATCATTAATGAAGA-----AATAAG--
------GG--------TGCTT---------TCGA---------GACCC--
GACTC----T----CATTATTAA-C-C-CAGTGAACTAAACTTTTTT---
-----TCAT---------TTAAACACTGTAA-----A-GTCTTTGGATGT
AA-TCAGCTTGTTTA--CAAGC-----ATTAAT-AAAATAAAACTTTCAG
CAACGGATCTCTTGGCTCTCGCATCGATGAAGAACGCAGCGAAATGCGAT
ACGTAATGTGAATTGCAGAATTCA-GTGAATCATCGAATCTTTGAACGCA
CCTTGCACTCTTGGGT-ATTCCTGAGAGTATGTCTGTTTGAGTGTCGTGA
ATCTC-TC--AAAACC-------CC-CTTTTGTTTAGTTACGAA-AG---
--AG-TTTGGGCTTTGGATGTTG------ATTGTTGCCGTTCT-------
GAATGG-CTCAGTCGAAATATAATA-GC-----TGAAGCTA-----ATGA
TTG-C-ATTAATTCGAGCTTAGAAAATGG----------CG--TAATAAT
TATTTCGCTATTAACTT--TGC--AAGGCGAAC-GTTAAGCGGGCTTACA
AAACACATCTTTTACATTAGACCTCAA--ATCTGAACTTAAAAACTAACA
AGGATTCCCCTAGTAACGGCGAGTGAAGTGGGAAAAGCTCAACTTTAAAA
TCTGGCACCTTTGGTGTCCGAGTTGTAGTCTCGAGAAGTGTTTTCCGCGT
TGGACCACATACATGTCTGTTGGAACACAGCGTCATAGAGGGTGAGAATC
CCGTATATGATGTGGACTCCCA--ATGCTTT-GTGATAC-ACTTTCGATG
AGTCGAGTTGTTTGGGAATGCAGCTCAAATTGGGTGGTAAATTCCATCTA
AAGCTAAATATTGGCGAGAGACCGATAGCGAACAAGTACCGTGAGGGAAA
GATGAAAAGCACTTTGGAAAGAGAGTTAA-CAGTACGTGAAATTGTTGAA
AGGGAAACGCTTGAA-GTCAGACGTGC-GTGG-TG-CAATTCAACCG---
--C-AA-GGTGTATTTTGTGCC-AAA--GCAGGCCAGCATCGGTTTT--C
CGAGTCGGATAAAGGTAAGGAGAAGGTAGCA---GTCT-TCGG--GCT--
GTGTTATAGCTTCTTACTGAATACGA-AATGGGAGACCGAGGAACGCAGT
GCGCC-GCA-AGGCAGCTCGATCAGTCGAGTTTCGCACTTAGGATGCTTG
GTGAAATGGCTTTAAACGAC-GCYCCCGGGCAYCGTGATTTCATCAAGAG
TTAGTGTTT-----CCT----TCTGCTTCCA-----TGGCCGAGCTCAT-
--TGCCTCCAAGACATGATTACTGGTACTTCCCAAGCCGATTGCGCCATT
CTCATCATCGCCGCCGGTACTGGTGAATTCGAAGCCGGTATCTCCAAGGA
CGGCCAAACCCGTGAACACGCTCTCCTCGCCTTCACCCTCGGTGTCCGTC
AGCTCATCGTCGCCATCAACAAGATG-GACACCACCAAGTGGTCCGAAGC
CCGTTACGAAGAAATCGTCAAGGAACTTCATCAAGAAGGTCGGCTTCAAC
CCCAAGACTGTCGGTTTTCTCTTGCCCATCTGCTG-CCTTGCTTACCAG-
-AGCAGGTTGCCTTCGTCC-CCATCTCTGGCTGGCACGGTGACAACA--T
GTTGGAGGAA-------TCCACCAACATGGG-CTGGTTCAAG--GGTTGG
TCCAAGGAAACCAAGGCCGGTGCCTCCAAGGGTAAGACTCTCCTCGAAGC
CATCGACAGGATTGGTGGTATTGGCACGGTCCCCGTATGTCTTTGTCTTG
CTGCTTTGACCATGCTTATGATGCCTAGGTCGGACGAGTCGAAACCGTGT
AA--CTGACATTTGCAAAAGGGTACCATCAAGGCCGGTATGGTTGTAACC
TTCGCCCCCACTGCCGTCACCACCGAAGTCAAGTCCGTCGAAATGCATCA
CGAACAGCTCGAAGCTGGTATGCCAGGTGACAACGTCGGTTTCAA-GTT-
-TGTC-TTTACTCCATCGACATGCATT---GTTCTAACTCTATCTCAGCG
TCAAGAACGTTTCCGTCAAGGATATCCGACGTGGTAACGTCTGCGGTGAC
TCCAAGA--ACGATCCCCCCAAGGAAGCCGCCTCTTTCAACGCCCAAGTC
ATCGTCTTGAACCACCCCGGTCAGATAGGCAATGGATACAGCCCAGTTCT
TGATTGCCACACTGCCCATATTGCTTGCAAGT------------------
----------
>25.Phyllozyma_coprosmicola_CBS
TCCGTAGGTGAACCTGCGGAAGGATCACTAGTGAA--------ATGG---
----------------CACCC---------GCGTA--GGGTT--GCCC--
ACTTC----------ATCCTTA--C-C-CTGTGAAAACGGTCTCTTT---
-----TCA-------------AA--CT-CGA-----AAGTGAC-GAATGT
AAATCGTACTAAACA--------------------AAACAAAACTTTCAG
CAACGGATCTCTTGGCTCCCGCATCGATGAAGAACGCAGCGAAACGCGAA
ATGTAATGTGAATTGCAGAATTTACGTGAATCATCGAATCTTTGAACGCA
TCTTGCGCTCTTTGGC-ATTCCGAAGAGCATGCTTGTTTGAGTGTCGCAA
ACCTC-TC--A----C------GCCCCGCGTTTTAACGAGCGCGCGT---
--GGCTGTGGACCGTGGCCGTCG-----GCCGGCTTTCATA---------
-GTCGG-CCCGGCCGAAATACATGCGGA----GCGCCTCTGC----T-GC
CCGCG-AC--GACCGAGCGTTGTAGACCCCT-------------------
--------CGCTTGATC--GGC-GAGCGCAGGC-TCCCAACCCTATCTAT
TCG-ACCTCAAATCAAGTAGGACTACC--CGCTGAACTTAAAAAACAATA
GTGATGCCTCTAGTAACGGCGAGTGAAGCAGGCAAAGCCCAACTTTAAAA
TCTGGCGCTTTCAGCGTCCGAGTTGTAGTCTCGAGAAGCATGGCTCGTGT
CGGTCCGCGT-CAAACTGGTTCGGATGCCAGGTCATAGAGGGTGACAATC
CCGTTGGCAACGCGGCCTCCCG--ATGCATCAGCAGTCT-GCTCTCCAAG
AGTCGAGTTGTTTGGGAATGCAGCTCTAATTAGGTGGTAAATTCCATCCA
AGGCTAAATATCGGCGGGAGACCGATAGCGAACAAGTACCGTGAGGGAAA
GATGAAAAGCACTTTGGAAAGAGAATGAAAGAGTATGTGAAATTGCTGGA
AGGGAAACGCTTGAA-GTCAGATACGC-GCGG-GG-GTATTCAGCCTGGT
-TCGCCGGGTGCATTTGCCCT-CATT--GCGCGCCAGCATCGGTTCG--T
GGGGCCGCAGCAGCGCGGTGGGAATGTGGCC---GCCT-CCGG--GCG--
GTGTTA-AGCCCGCCGTCGTGGTCGG-ACCCGTGGACCGAGGATCGCAGC
GCGCC-GCA-AGGCAGC-CCTCGAGG-GGGCAGAGCGCTTAGGATGCT-G
GCGGAATGGCTTTAAACGAC-GCTCCCGGGCATCGTGATTTCATCAAGAA
CATGAGTGCGTCGCGCG---GGCAAATTCGGGG---TGCCGGGGCTCA--
----CC-----GGCGCAGTCACCGGCACGTCGCAGGCCGACTGCGGCATC
CTCATCATCGCCGCCGGCACTGGTGAGTTCGAGGCCGGCATCTCGAAGGA
CGGCCAGACCCGCGAGCACGCCCTCCTCGCCTTCACGCTCGGTGTCCGTC
AGCTCATCGTCGCCATCAACAAGATG-GACACGGCCAAGTACTCCGAGGC
CCGCTACGAGGAGATTGTGTACGAACTTCATCAAGAAGGTCGGCTACAAC
CCCAAGTCGGTCGCCTTCGTCCCGATCTCCGGCTGGCACGGAGA--CAA-
---CATGATCGAGGAGTCGACCAACATGGGCTGGTTCAAGGGCT-----G
GACCAAGGAGGTC--TCGTCGTCGACTTGAT-CCGAGCCGCGCTGACTCG
-CCGCTCAGACCAAGGCCGGTGTCCAGAAGGGCAAGACCCTCCTCGAGGC
CATCGACGCGATCGA-GCCCCCGACCCGCCCGTCCGACAAGCCGCTCCGC
CTGCCGCTCCAGGACGTGTA----CAAGATCGGCGGCATTGGCACGGACC
CGCTCTGACGCCTCGCAG-CGGTGTCATCAAGGCCGGCATGGTCGTCACG
TTCGCCCCGACCAACGTCACCACTGAGGTCAAGTCGGTCGAGATGCACCA
CGAGACGCTGACCGAGGGCCTGCCCGGAGACAACGTCGGCTTCAACATCA
AGAACGGTCCGTCC---GCCCCGCGCC--------GAGCCCGCGCTGACG
TCGTGCA-GTGTCGGTCAAGGACATCCGTCGTGGCAACGTGTGCGGCGAC
TCGAAGC--AGGACCCGCCCAAGGAGGCCGCCTCGTTCCTCGCCCAGGTT
ATCGTGCTCAACCACCCGGGTCAGATCGGCGCCGGCTACGCGCCCGTGCT
CGACTGCCACACCGCGCACATTGCCTGCAAGT------------------
----------
>18.Ruinenia_clavata_CBS_9729
TCCGTAGGTGAACCTGCGGAAGGATCATTAGTGAA-------TCAGGGTT
------GG--------ACTCT---------GCAAA--GAGGAAAACCC--
GAAAAAAT-C----TTACTTCTCACAC-TTGTGCATTTGAAA--------
-----CTTT---------TTTAACA-----C-----TGGTGTTAACTTAA
AG-TCATTTGATTATTA----------TAAAACGAAAGTAAAACTTTCAG
CAATGGATCTCTTGGCTCTCGCATCGATGAAGAACGCAGCGAAACGCGAA
ATGTAATGTGAATTGCAGAATTCA-GTGAATCATCGAATCTTTGAACGCA
CCTTGCGCTCTTGGGTCATTCCTGAGAGCATGCTTGTTTGAGTGTCGCAA
AC-TTCTC--AACCCC-------GCCAATGTCAAAGTTGGTTGTT-TG--
--GGCTTTGGATCGTGGCTC--------GTTTGTCGAAGCGA--------
-TTCGA-CTGGGCTGAAATGAAACAAGCCACCGTCTCACCGG----T-CT
TTGCG-GCTTGAGCTATCGTTGTAGAACTTT---------TT-CGATAGT
GACGCAA-TGACTAAAG--AGCATTAAAAAAAC-GTTCAAA-CAGTGCAT
TTTGACCTCAAATCAAGTAGGACTACC--CGCTGAACTTAAAAACTAACA
AGGATTCCCCTAGTAACGGCGAGTGAAGTGGGAAAAGCTCAATTTTGTAA
TCTGGCTGTTTCACAGTCCGAGTTGTAGCCTCGAGAAGCATTATCCGCGC
CGGACCTTGGCCATGTCTGTTGGAATACAGTGTCAAAGAGGGTGAGAATC
CCGTACATACCAAGGACGCCCGCTGCGCATT-GTGATAC-GCTTTCAAAG
AGTCGAGTTGTTTGGGAATGCAGCTCAAATCGGGTGGTAAATTCCATCTA
AAGCTAAATATTGGCGAGAGACCGATAGCGAACAAGTACCGTGAGGGAAA
GATGAAAAGCACTTTGGAAAGAGAATGAAATAGTATGTGAAATTGCTGGA
AGGGAAACGTTTGAA-GTTAGACTTGCTTTTG-CG-ACATTCAGCCC---
--T--CGGGTGTATTTGTTGCTTGAC--GCAGGCCAGCATCGGTTTC--G
GCTGCGGTAAAAGGGTGTGAGGAACGTAGCTC--GCCT-TCGG--GCG-A
GTGTTATAGCCTCGCACTGGATGCCG-CGACCGAGACCGAGGAACGCAGC
GCGCC-GCA-AGGCAAAGCTTTCAA--GCTTCGAGCGCTTAGGATGCT-G
GTGGAATAGCTTAAC-CAGC-GCCCCGGGTCATCGTGATTTTATCAAGA-
--------------------------------------------------
------------ACATGATTACCGGAACTTCGCAGGCCGATTGCGCTATT
CTCATCATTGCCGCTGGTATTGGTCTTTTCACAGCCGGTATCTCCAAGGA
TGGTCAAACTCGCGAGCACGCCCTTCTCGCCTTCACCCTCGGTGTCCGTC
AGCTCATCGTCGCCATCAACAAGATG-GACACCACCAAGTGGAGTGAATC
TCGCTACGAAGAAATTGTGAAGGAATTTCATCAAGAAGGTAGGCTTCAAC
CCAAAGACTGTCGCTTTCGTCCCAATCTCCGGCTGGCACGGAGA--CAA-
---CATGATTGAGGAATCCACCAACATGACCTGGTTCAAGG---------
---------------------------------------------GATGG
CAAAAGGAAATCAAGGGCGGCTCTGCCAAGGGCAAGACCCTTCTTGAGGC
CATTGATGCCATCGA-GCCACCATCCCGCCCAACCGACAAGCCACTCCGT
CTCCCACTCCAAGATGTCTA----CAAGATCGGCGGTATTGGAACA-TGC
CAGTCGGCCGTGTCGAAACCGGAACCATCAAAGCCGGCATGGTCGTCGTC
TTTGCTCCGGCCAACGTCACCACTGAAGTCAAGTCCGTCGAAATGCATCA
CGAACAGCTCGAGGCCGGTCTGCCAGGCGACAACGTCGGTTTCAACGTCA
AGAACGTCTCAGTCAAGGATATCCGCCGTGGT--AACGTGTGCGGTGACT
CCAAGAACGACCCGCCAAAAGAAGCCGCCTCATTCAACGTGAGTTTTCCT
TCAAACTTTTTGGGGTAAT------GCTTATTCTTTTTCAGGCTCAAGTC
ATTGTCCTCAACCACCCTGGTCAAATCGGAGCTGGTTACGCACCAGTCTT
GGATTGCCACACTGCCCACATTGCGTGCAAGT------------------
----------
>24.Ruinenia_bangxiensis_CGMCC_
TCCGTAGGTGAACCTGCGGAAGGATCATTAGTGAACA-----TAGGGACC
------TG--------ACTCT---------GCAAA--GAGGAAG-CCC--
GAACCA---C----CTTTATCATACAC-CTGTGCATTTGAAAAACTT---
----TTTTT---------TTTAAAAAACACC-----TTTTGTTGAAAAAA
AG-TCGTTTAATGTTTAACAATTT---TAAAATGAAAGTAAAACTTTCAG
CAATGGATCTCTTGGCTCTCGCATCGATGAAGAACGCAGCGAAACGCGAA
ATGTAATGTGAATTGCAGAATTCA-GTGAATCATCGAATCTTTGAACGCA
CCTTGCGCTCTTGGGTTATTCCTAAGAGCATGCTTGTTTGAGTGTCGCAA
ACCTTCTC--AACCCC-------ACCAATGTAACAGTTGGTAGTT-TG--
--GGTTTTGGATCATGGCCGTGTGTCAGGCTTTTTTAAGTAAAA-----G
CCACGA-CTCGGCTGAAATGTAACAAGC-ACCAATAAAGTA-----C-CT
TTGCG-GCTTGAGCTATCGTTGTAGAACTTT---------T--CGATAGT
GACGCAAACGGATGTTT--AGTACAAAATAAAC-GTTCAAAACAGTGCAT
TTTGACCTCAAATCAAGTAGGACTACC--CGCTGAACTTAAAAACTAACA
AGGATTCCCCTAGTAACGGCGAGTGAAGTGGGAAAAGCTCAATTTTGTAA
TCTGGCTGTTTCACAGTCCGAGTTGTAGCCTCGAGAAGCATTATCCGCGC
CGGACCTTGGCCATGTCTGTTGGAATACAGTGTCAAAGAGGGTGAGAATC
CCGTACATACCAAGGACGCCCG-TGTGCATT-GTGATAC-GCTTTCAAAG
AGTCGAGTTGTTTGGGAATGCAGCTCAAATCGGGTGGTAAATTCCATCTA
AAGCTAAATATTGGCGAGAGACCGATAGCGAACAAGTACCGTGAGGGAAA
GATGAAAAGCACTTTGGAAAGAGAATGAAACAGTATGTGAAATTGCTGGA
AGGGAAACGTTTGAA-GTTAGACTTGCTTTTG-CG-GCATTCAGCCT---
--T--CGGGTGTATTTGCTGCTTGAC--GCAGGCCAGCATCGGTTTA--G
ATCGCTGTAAAAGGGTGCGCGGAACGTAGCTA--GCCT-TCGG--GTT-A
GTGTTATAGCCACGCACTGGATGCAG-AGCCCTAGACCGAGGAACGCAGC
GCGCCAGCA-TGGCAAGGTCTCCGG--ACCTCGAGCGCT-AGGATGCT--
---------------------------------CGTGATTTCATCAAGA-
--------------------------------------------------
------------ACATGATTACCGGCACATCCCAGGCCGATTGCGCCATT
CTCATCATTGCCGCCGGTACCGGTCCGTTTGCAGCTGGTATCTCCAAGGA
TGGTCAGACTCGCGAGCACGCTCTCCTCGCCTTCACCCTCGGTGTCCGTC
AGCTCATCGTCGCCATCAACAAGATG-GACACTGCCAAGTGGGCCGAGGC
TCGTTACGAGGAAATCGTCAAAGGAAATTTTTCAACAGGTCGGTTTCAAC
CCCAAGACCGTCGCTTTCGTGCCCATCTCCGGCTGGCACGGCGA--CAA-
---CATGATTGAGGAGTCCACCAACATGGGCTGGTTCAAGGTGAGCTTGC
CGCCCCCCGGGATTCACGTATATAACTTTTTCGTCGTATTAG--GGCTGG
TCCAAGGAAATCAAGGGTGGCTCTGCCAAGGGCAAGACCCTGCTCGAGGC
CATCGATGCCATTGA-GCCCCCAACCCGCCCGACCGACAAGCCTCTCCGT
CTGCCTCTCCAGGATGTGTA----CAAGATCGGTGGTATTGGCACG-TGC
CAGTCGGCCGTGTCGAAACCGGCACCATCAAGGCCGGCATGGTTGTCACT
TTCGCCCCGTCCAACGTCACCACCGAAGTCAAGTCCGTCGAAATGCACCA
CGAACAGCTTGAGGCTGGTCTGCCAGGCGACAACGTCGGCTTCAACGTCA
AGAACGTGTCTGTCAAGGATATCCGCCGTGGC--AACGTTTGCGGTGACT
CCAAGAACGACCCGCCAAAGGAAGCCTCGTCCTTCAACG-----------
------------------------------------------CCCAGGTC
ATTGTCCTCAACCACCCCGGTCAAATCGGTGCCGGTTACGCGCCAGTCCT
CGATTGCCACACCGCCCACATCGCCTGCAAGT------------------
----------
>19.Ruinenia_diospyri_CBS_11271
TTCGTAGGTGAACCTGCGAAAGGATCATTAGTGAATT-----TAGGG---
------TG--------ACTCT---------GTAAA--GAG--AATCCC--
GACTACAC-T----TT--TTCACACAC--TGTGCACTAGACCTTTTTAA-
----CTTTT---------GTTAAAACA---C-----TTGTGTCAATATCT
AG-TTTTGTGATGTACAATCAT-----GTTAATGAAAGTAAAACTTTCAG
CAATGGATCTCTTGGCTCTCGCATCGATGAAGAACGCAGCGAAACGCGAA
ATGTAATGTGAATTGCAGAATTCT-GTGAATCATCGAATCTTTGAACGCA
CCTTGCGCTCTTGGGTTATTCCTAAGAGCATGCTTGTTTGAGTGTCGCAA
AC-TTCTC--AACCCC-------ACCAACTTGATTGTTGGCAGTT-TG--
--GG-TTTGGATCATGACCTTT------GTCTGTTGAGATATA-------
-CAAGA-CTGGGTTGAAATGTAACAAGCTAC-ATCAAAATA-------CT
TTGCG-GCTTGAGCTATCGTTATAGAACTTT-----CAAATT-CGATAGT
AACGCAA-AGGTTGTTG--AACCCAAAACAAAC-GTTCATCACAGTGCAT
TCAGACCTCAAATCAA-------------------------AAACTAACA
AGGATTCCCCTAGTAACGGCGAGTGAAGCGGGAAAAGCTCAACTTTGTAA
TCTGGCTGTTTCACAGTCCGAGTTGTAGTCTCGAGAAGCGATATCCGCGC
CGGACCTTAGCCATGTCTGTTGGAATACAGTGTCAAAGAGGGTGAGAATC
CCGTACATACTAAGGACGACCG-TGTGCATT-GTGATAC-GTTTTCCAAG
AGTCGAGTTGTTTGGGAATGCAGCTCAAATTGGGTGGTAAATTCCATCTA
AAGCTAAATATTGGCGAGAGACCGATAGCGAACAAGTACCGTGAGGGAAA
GATGAAAAGCACTTTGGAAAGAGAATGAAATAGTATGTGAAATTGCTGGA
AGGGAAACGTTTGAG-GTTAGACTTGCTTTTG-TG-GTATTCAGCCC---
--TTACGGGTGTATTTGCCGCTTGAT--GCAGGCCAGCATCGGTTTG--A
GCCGTTGTATAAGGGTAGAGAGAACGTAGCTA--GCTT-------GCT-A
GTGTTATAGCTTTTTACTGGATGCAA-AGGTGCAGACCGAGGAACGCAGC
GCGCC-GCA-AGGAAAAACTTACGA--GTTTAAAGCGCTTAGGATGCT-G
GTAGAATAGCCTTAA-CCGA-GCTCCGGGGCATCGTGATTTCATCAAGA-
--------------------------------------------------
------------ACATGATTACCGGTACCTCGCAGGCCGATTGCGCCATT
CTCATCATTGCCGCCGGCACTGGTATTCCCTCAGCCGGTATCTCCAAGGA
TGGCCAGACTCGCGAGCACGCTCTTCTCGCCTTCACCCTCGGTGTCCGTC
AGCTCATCGTCGCCATCAACAAGGTCTGTCTCCCTCGTTTCTATTGTCAT
GCGAGCTAAATGCTTTGTGTAGAAACTTCATCAAGAAGGTCGGCTTCAAC
CCCAAGACTGTCGCTTTCGTCCCCATCTCTGGCTGGCACGGCGA--CAA-
---CATGATCGAGGAGTCCACCAACGTTTGTTTACGTCTGGACACGTGTG
AACCTT-------TCATTCAATCACAGATGACCTGGTTCAAG--GGCTGG
AACAAGGAAATCAAGGGCGGCTCTGCCAAGGGCAAGACCCTCCTTGAGGC
CATTGATGCCATCGA-GCCCCCATCCCGCCCAACCGACAAGCCTCTCCGT
CTCCCTCTCCAGGATGTGTA----CAAGATCGGCGGTATTGGCACGTTGC
CAGTCGGCCGTGTCGAGACTGGTCAGATCAAGGCCGGCATGGTCGTCACC
TTTGCTCCCGCCAACGTCACCACTGAAGTCAAGTCGGTCGAAATGCATCA
CGAACAGCTCGAGGCCGGTCTGCCGGGCGACAATGTCGGATTCAACGTCA
AGAACGTTTCCGTCAAGGACATTCGTCGTGGC--AACGTGTGCGGAGACT
CCAAGAACGACCCGCCCAAGGAGGCCACCTCTTTCAACGCCCGTGCGTTT
TTCTTCCCCGCCACGTGCTCTGGCAATGGCCTGACATCTATACAGAGGTC
ATTGTCCTCAATCACCCTGGTCAGATCGGTGCTGGCTACGCACCAGTCCT
GGATTGCCACACTGCCCACATTGCATGCAAGT------------------
----------
>11.Ballistosporomyces_xanthus_
TCCGTAGGTGAACCTGCGGAAGGATCATTAGTGAAAC-----ACCGGA--
------TT--------CCTCT---------GCAAA--GAG-AAGGTCC--
GACCCA--------CTATCACACACAC-TTGTGCACTTGTCATTTTT---
----TACAA---------ATCCATTTTGTAT-----ACACTTTTGCATTT
TG-GAGGTTGATTGAAACCAAT-----TTAAACGAAAGAAAAACTTTCAG
CAATGGATCTCTTGGCTCTCGCATCGATGAAGAACGCAGCGAAACGCGAA
ATGTAATGTGAATTGCAGAATTCA-GTGAATCATCGAATCTTTGAACGCA
CCTTGCGCTCCAGGGTCATTCCTTGGAGCATGCTTGTTTGAGTGTCTAGT
ACCCC-TC--TCCACC--------CCGCCCTGTTACAGGGTTGCT-CG--
--GG-CTGGGATCATGGACGCT--------TTGTCGGCTTT---------
GGCCGA-CTGCGCTGAAATTGAACAAGC-----TGAACCCA-------CC
TTGCG-GCTTGACCTGTTGTTGTAAACTAAA---------TT-CAATGGG
AACGCGAGCGAGGGACG--AGCCCAGAACCGCC-TTCGGGCACAGTGCAT
TTTGACCTCAAATCAAGTAGGACTACC--CGCTGAACTTAA---------
--GATTCCCCTAGTA-CGGCGAGTGAAGTGGGAAAAGCTCAACTTTGTAA
TCTGGCTCTTTCAGAGTCCGAGTTGTAGTCTCGAGAAGCAACATCCGCAT
CGGACCTTGGGTATGTCTGTTGGAAAACAGCGTCGTAGAGGGTGACAATC
CCGTTTGTACCAAGGACGACCG-CGTGCATT-GTGGTGT-GCTTTCCAAG
AGTCGAGTTGTTTGGGAATGCAGCTCAAATTGGGTGGTAAATTCCATCTA
AAGCTAAATATTGGCGAGAGACCGATAGCGAACAAGTACCGTGAGGGAAA
GATGAAAAGCACTTTGGAAAGAGAATGAAACAGTATGTGAAATTGCTGGA
AGGGAAACGATTGAA-GTTAGACTTGCGTGGGCC--CCACTCAGCCT---
--T-TTTGGTGTACTTGGGGCCCGTT--GCAGGCCAGCATCGGTTTG--C
TTCGCGGAATAAGGGTGCGCGGGATGTGGCT----TCTTTTGA--A----
GTGTTATAAACGCGCACTGGATGCCG-AGTCGCAGACCGAGGAACGCAGC
GTGTT-T-----GTAGTGCCTGCAG--GTACAGAGCGCTTAGGATGCT-G
GTAGAATAGCTTTAAACGAC-GCTCCGGGTCATCGTGATTTCATCAAGAG
TGCGGCTTTGCT--CCT----TTTGTGCAGAGT-TTTTTCCTGACTCGAG
ATTCTCGCGCAGACATGATTACCGGCACTTCGCAGGCCGATTGCGCCATC
TTGATCATCGCCGCCGGTACCGGTGAATTCGAGGCTGGTATCTCCAAGGA
CGGCCAGACCCGCGAGCACGCCCTCCTGGCGTTCACCCTCGGCGTCCGGC
AGCTCATCGTCGCCATCAACAAGATG-GACACCGCCAAGTGGTCCGAGGA
CCGCTACAACGAAATCGTCAAGGAACTTCATCAAGAAGGTCGGCTTCAAC
CCGTG-AGCCACTCTCCTTGTTGGGCCGTCGGCTGACTTTGTGTGCCAGC
AAAAACGTTGCTTTCGTGC-CCATCTCCGGCTGGCACGGCGACAACA--T
GATTGAGGAG-------TCGACCAACGTGCGTC-----CCGAGCCCTCTC
AGCTGATGCTTTAGTCTGACAGACTTTTGGCAGATGACCTGGTTCAAGGG
CTGGGCCAACATCGA-GCCCCCGTCGCGCCCGACCGACAAGCCCCTCCGC
CTGCCCCTCCAGGACGTGTA----CAAGATTGGCGGCATCGGCACAGCGT
----CGGCCGTGTCGAGACCGGCACCATCAAGGCTGGCATGGTCGTCACC
TTTGCCCCGTCCAACGTCACCACCGAAGTCAAGTCGGTCGAGATGCACCA
CGAACAGCTCGAGGCGGGTCTCCCCGGCGACAACGTCGGCTTCAA-GTCG
GTCTC-TCTCCTCTGAGTTTGGTAAAGCCGGCTGACAGCTCGGGCCAGCA
TCAAGAACGTGTCCGTCAAGGATATCCGCCGCGGCAACGTGTGCGGCGAC
TCCAAGA--ACGACCCGCCCAAGGAGGCCGCCTCCTTCAACGCCCAGGTC
ATCGTCCTCAACCACCCGGGCCAGATCGGCGCCGGCTACGCACCGGTCTT
GGATTGCCACACCGCCCACATCGCCTGCAAGT------------------
----------
>10.Ballistosporomyces_changbai
TCCGTAGGTGAACCTGCGGAAGGATCATTAGTGAAAC-----ACCGGA--
------TT--------CCTCT---------GCAAA--GAG-AAGGTCC--
GACCCA--------CTATCACACACAC-TTGTGCACTTGTCATTTTT---
----TACAA---------ATCCATTTTGTAC-----ACACTTTTGCATTT
TG-AAGGTTGATTGCAACAAAT-----TTAAACGAAAGAAAAACTTTCAG
CAATGGATCTCTTGGCTCTCGCATCGATGAAGAACGCAGCGAAACGCGAA
ATGTAATGTGAATTGCAGAATTCA-GTGAATCATCGAATCTTTGAACGCA
CCTTGCGCTCCCGGGTCATTCCTGGGAGCATGCTTGTTTGAGTGTCACGT
ACCCCCTC--TCCACC--------CCGCCCTTGATGAGGGTTGCT-CG--
--GG-CTGGGATCATGGACGCT--------TTGTTGGCTTT---------
-GCCAA-CTGCGCTGAAATTGAACAAGC-----TGAACCCA-------CC
TTGCG-GCTTGACCTGTTGTTGTAAACTAAA---------TT-CAATGGG
AACGCGAGCGAGGGACG--AGCCCAGAACCGCC-TTCGGGCACAGTGCAG
TTTGACCTCAAATCAAGTAGGACTACC--CGCTGAACTTAAAAACTAACA
AGGATTCCCCTAGTAACGGCGAGTGAAGTGGGAAAAGCTCAACTTTGTAA
TCTGGCTCTTTCAGAGTCCGAGTTGTAGTCTCGAGAAGCAACATCCGCAT
CGGACCTTGGGTATGTCTGTTGGAAAACAGCGTCGTAGAGGGTGACAATC
CCGTTTGTACCAAGGACGACCG-CGTGCATT-GTGGTGT-GCTTTCCAAG
AGTCGAGTTGTTTGGGAATGCAGCTCAAATTGGGTGGTAAATTCCATCTA
AAGCTAAATATTGGCGAGAGACCGATAGCGAACAAGTACCGTGAGGGAAA
GATGAAAAGCACTTTGGAAAGAGAATGAAACAGTATGTGAAATTGCTGGA
AGGGAAACGATTGAA-GTTAGACTTGCGTGGGCC--CCACTCAGCCT---
--T-TTTGGTGTACTTGGGGCCCGTT--GCAGGCCAGCATCGGTTTG--C
TTCGCGGAATAAGGGTGTGCGGGATGTAGCT----TCTTTTGA--A----
GTGTTATAAACGCGCACTGGATGCCG-AGTCGCAGACCGAGGAACGCAGC
GTGTT-T-----GTAGTGCCTGCAG--GTACAGAGCGCTTAGGATGCT-G
GTAGAATAGCTTTAAACGAC-CCGTCTTGA-AACACG-------------
--------------------------------------------------
--------------------------------------------------
--------------------------------------------------
--------------------------------------------------
--------------------------------------------------
--------------------------------------------------
--------------------------------------------------
--------------------------------------------------
--------------------------------------------------
--------------------------------------------------
--------------------------------------------------
--------------------------------------------------
--------------------------------------------------
--------------------------------------------------
--------------------------------------------------
--------------------------------------------------
--------------------------------------------------
--------------------------------------------------
--------------------------------------------------
--------------------------------------------------
----------
>12.Ballistosporomyces_taupoens
TCCGTAGGTGAACCTGCGGAAGGATCATTAGTGAAAC-----ACCGGA--
------TT--------CCTCT---------GCAAA--GAG-AAGGTCC--
GACCCA--------CTATCACACACAC-TTGTGCACTTGTCATTTTTA--
----TACAA---------ATCCATTTTGTAC-----ACACTTTTGCATTT
TG-AAGGTTGATTTTA-TAAAC-----ATAAACGAAAGAAAAACTTTCAG
CAATGGATCTCTTGGCTCTCGCATCGATGAAGAACGCAGCGAAACGCGAA
ATGTAATGTGAATTGCAGAATTCA-GTGAATCATCGAATCTTTGAACGCA
CCTTGCGCTCCAGGGTCATTCCTTGGAGCATGCTTGTTTGAGTGTCTAGT
ACCCC-TC--TCCACC--------CCGCTCTTTTCAAGGGTTGCT-CG--
--GG-CTGGGATCATGGACGCT--------TTGTCGGCCCCTTGT----G
GGCCGA-CTGCGCTGAAATTGAACAAGC-----TGAACCCA-------CC
TTGCG-GCTTGACCTGTTGTTGTAAACTAAA---------TT-CAATGGG
AACGCGAGCGAGGGACG--AGCCCAGAACTGCC-TTCGGGCACAGTGCAT
TTTGACCTCAAATCAAGTAGGACTACC--CGCTGAACTTAA---------
--GATTCCCCTAGTAACGGCGAGTGAAGTGGGAAAAGCTCAACTTTGTAA
TCTGGCTCTTTCAGAGTCCGAGTTGTAGTCTCGAGAAGCAACATCCGCAT
CGGACCTTGGGTATGTCTGTTGGAAAACAGCGTCATAGAGGGTGACAATC
CCGTTTGTACCAAGGACGACCG-CGTGCATT-GTGGTGT-GCTTTCCAAG
AGTCGAGTTGTTTGGGAATGCAGCTCAAATTGGGTGGTAAATTCCATCTA
AAGCTAAATATTGGCGAGAGACCGATAGCGAACAAGTACCGTGAGGGAAA
GATGAAAAGCACTTTGGAAAGAGAATGAAACAGTATGTGAAATTGCTGGA
AGGGAAACGATTGAA-GTTAGACTTGCGTGGGCC--CCACTCAGCCT---
--T-TTTGGTGTACTTGGGGCCCGTT--GCAGGCCAGCATCGGTTTG--C
TTCGCGGAATAAGGGTGTGCGGGATGTAGCT----TCTTCTGA--A----
GTGTTATAAACGCGCACTGGATGCCG-AGTCGCAGACCGAGGAACGCAGC
GTGTT-T-----GTAGTGCCTGCAG--GTACAGAGCGCTTAGGATGCT-G
GTAGAATAGCTTTAAACGAC-GCTCCCGGGCACCGTGATTTCATCAAGAG
TTCGCTTTTTCCTCCCT----TTTGTGCCGAGAGTTTCCCCTGACTCGA-
--TCGCGCGCAGACATGATTACCGGCACGTCGCAGGCCGATTGCGCCATC
TTGATCATCGCCGCCGGTACCGGTGAATTCGAGGCTGGTATCTCCAAGGA
CGGCCAGACCCGCGAGCACGCCCTCCTGGCGTTCACTCTCGGCGTCCGTC
AGCTCATCGTTGCCATCAACAAGATG-GACACCGCCAAGTGGTCCGAGGA
CCGCTACAACGAAATCGTCAAGGAACTTCATCAAGAAGGTCGGCTTCAAC
CCGTACGGCTCCGCCTCACACTGGCAGGTTGGCTGACTTTGTGA--CAGC
AAAAACGTTGCCTTCGTGC-CCATCTCCGGCTGGCACGGCGACAACA--T
GATTGAGGAG-------TCCACCAACGTGCGCC-----CTC-GCCTTCTC
TCTTCAT-CTTCAAGCTAA-AGAAGGTTTGCAGATGACCTGGTTCAAGGG
CTGGGCCAACATCGA-GCCCCCGTCGCGCCCGACCGACAAGCCCCTCCGC
CTGCCCCTCCAGGACGTGTA----CAAGATCGGCGGTATCGGCACAGCGT
----CGGCCGTGTCGAGACCGGCACCATCAAGGCCGGCATGGTCGTCACC
TTCGCCCCGTCCAACGTCACCACCGAAGTCAAGTCCGTCGAGATGCACCA
CGAACAGCTCGAGGCGGGCCTCCCCGGCGACAACGTTGGCTTCAA-GTTA
GTGTC-TTCACTTCCTTGATGATCAAGC--GCTGAACAATTGGGC-AGCA
TCAAGAACGTGTCCGTCAAGGATATCCGCCGCGGCAACGTGTGCGGCGAC
TCCAAGA--ATGACCCGCCCAAGGAGGCCGCCTCCTTCAACGCCCAGGTC
ATCGTCCTCAACCACCCGGGCCAGATCGGCGCCGGCTACGCACCGGTCTT
GGATTGCCACACCGCCCACATCGCCTGCAAGT------------------
----------
>13.Cystobasidiopsis_nirenbergi
--------------------------------------------------
-----GCTCGCGAATGCCTTT---------GCAAA--AGGGCTTCCGG--
TGTCCCGCTT----TCTT-TTTCACAC-TTGTGCACTTGTACCTTCCGT-
---T--TAA-----CTACGGAAGACAATTAT---TAACACTGTTGCATAT
CA-T-----GAAAAGTCGAAAAAG---ATAACAGAAAGAAAAACTTTCAG
CAATGGATCTCTTGGCTCTCGCATCGATGAAGAACGCAGCGAAACGCGAA
ATGTAATGTGAATTGCAGAATTTT-GTGAATCATCGAATCTTTGAACGCA
CCTTGCGCTCTCGGGTTATTCCTGGGAGCATGCTTGTTTGAGTGTCGCGT
ACCTCTC---AACCCC------GCACTTCT---CTGGAGGTGTTGTCA--
--GGGTTCGGACCATGATGCGTG--------TG--------------GTT
AAGTCCACTGCATTGAAATATAACAAGC-----TGGATCCT-----TTTC
TTGCG-GCTTGACCCGTTGTTGTAA-CTTGA--------AAATCAATGGG
AACGCAA---AGGAATG--GGCTTACCATAAAC-ATACAAGTGCATTT--
--TGACCTCAAATCAATATCAATAA---GCGGAGGA-----AAACTAACA
AGGATTCCCCTAGTAACGGCGAGTGAAGTGGGAAAAGCTCAACTTTGTAA
TCTGGCTCTTTCAGAGTCCGAGTTGTAGTCTCGAGAAGCATCATCCGCGC
CGGACCTTGGATATGTCTGTTGGAAAACAGCGTCATAGAGGGTGACAATC
CCGTTTGTGCCAAGGACGACCG-TGTGCATT-GTGGTGT-GCTTTCTAAG
AGTCGAGTTGTTTGGGAATGCAGCTCAAATTGGGTGGTAAATTCCATCTA
AAGCTAAATATTGGCGAAAGACCGATAGCGAACAAGTACCGTGAGGGAAA
GATGAAAAGCACTTTGGAAAGAGAATGAAACAGTATGTGAAATTGCTGGA
AGGGAAACGATTGAA-GTTAGACTTGCTTTTGTCC-ACATTCAG-CC---
--TTTTAGGTGTACTTGTGGCTTGT---GCAGGCCAGCATCGGTTTG--C
TTTGCGGTATAAGGGTGCTTGGAATGTGGCT---ACCT-CGGT------A
GTGTTATAGACTTGCACTGGATGCCG-AATCGCAGACCGAGGTTCGCAGC
GCGCCGTAA--GGCAATGCTTTTAAG--CATCGAGCGCTTAGGATGCT-G
GTAGAA--GCTTTAACCGACC---------CGTCTTGAAA----------
--------------------------------------------------
--------------------------------------------------
--------------------------------------------------
--------------------------------------------------
--------------------------------------------------
--------------------------------------------------
--------------------------------------------------
--------------------------------------------------
--------------------------------------------------
--------------------------------------------------
--------------------------------------------------
--------------------------------------------------
--------------------------------------------------
--------------------------------------------------
--------------------------------------------------
--------------------------------------------------
--------------------------------------------------
--------------------------------------------------
--------------------------------------------------
--------------------------------------------------
----------
>15.Cystobasidiopsis_lophatheri
TTCGTAGGTGAACCTGCGGAAGGATCATTAGTGAATT-----TTAAA---
--TTAGGGCAGCGCTTTCTTT---------GCAAA--AGGAACAGCGC--
GGTCCGACTT----TCTT-TA-CACAC-TTGTGCACTTGTTCATTTCGA-
---TGTCAAAGT--CGATTGAAACTTTTTATA--TAACACTTTTGCATAT
TT-TTAATTAAAAAGTCCAATGAG---ATAATTGAAAGAAAAACTTTCAG
CAATGGATCTCTTGGCTCTCGCATCGATGAAGAACGCAGCGAAACGCGAA
ATGTAATGTGAATTGCAGAATTTT-GTGAATCATCGAATCTTTGAACGCA
CCTTGCGCTCTCGGGTTATTCCTGAGAGCATGCTTGTTTGAGTGTCGCGT
ACCTCTC---AACCCC------GCCTCCTTTAACTAGGAGTGCAGCTG--
--GGTTTTGGATCGTGCTGCGTG--------TG--------------GTT
AAGTCCACTGCGGTGAAATACAACAAGC-----TGGATCCT-----TTTC
TTGCG-GCTTGACCCGTTGTTATAAACTTGA--------AAATCAATGGG
AACGCAA---AGGAATG--GGCTTACCATAAAT-ACACAAGTGCATTT--
--TGACCTCAAATCAA--------------GTAGGACT---AAACTAACA
AGGATTCCCCTAGTAACGGCGAGTGAAGTGGGAAAAGCTCAACTTTGTAA
TCTGGCTCTTTCAGAGTCCGAGTTGTAGTCTCGAGAAGCATCATCCGCGC
CGGACCTTGGATATGTCTGTTGGAAAACAGCGTCATAGAGGGTGACAATC
CCGTTTGTGCCAAGGACGGCCG-TGTGCATT-GTGGTGT-GCTTTCTAAG
AGTCGAGTTGTTTGGGAATGCAGCTCAAATTGGGTGGTAAATTCCATCTA
AAGCTAAATATTGGCGAGAGACCGATAGCGAACAAGTACCGTGAGGGAAA
GATGAAAAGCACTTTGGAAAGAGAATGAAACAGTATGTGAAATTGCTGGA
AGGGAAACGATTGAA-GTTAGACTTGCTTTTGTC--ACATTCAG-CC---
--TTTTAGGTGTACTTGTGGCTTGT---GCAGGCCAGCATCGGTTTG--C
TTTGCGGTATAAGGGTGTTTGGAATGTAGCT---ACCT-CGGT------A
GTGTTATAGACTTGCACTGGATGCCG-AATCGCAGACCGAGGAACGCAGC
GCGCCTTTTT-GGCAATGGGTTCACC--CATCGAGCGCTTAGGATGCT-G
GTAGAAAAGCTTTAACCGACTGCC-----ACGTCGTGCCATTTTGCTTAT
CACCCCTGCCAGGTCCA----CCACCACCGGTCACTTGATYTGWATGCTG
TTCCCCCTTGCCTCCTGACCTCCTGGGCCACCCTCTCATCTTGCTTGCCT
CGCGTTCGCAACCTTTAGACAAGTGACCCCTGTTTCACCCTGCCCAACGG
CCCGAGGCTGACTCGATGATTCTTTGCACAGCGTACCATCGAGAAGTTCG
AGAAGGAAGCCGCCGAACTCGGCAAG-GGCTCCTTCAAGTACGCCTGGGT
CCTCGACAAACTCAAGGCCGAGCAAGTACATGGTCACCGTCATCGACGCC
CCTGGTCACCGTGATTTCATCAAGAGTGTTTTTCGCCGTCCTTTGGCATT
TTTCGCATCGAGCACATCGCTGATTTTTTCCACCCCCCGCACTCAGACAT
GATCACTGGAGG------CCGATTGCGCCATTCTCATCATCGCCGCAGGC
ACTGGTGAATTCGAAGCCGGTATCTCCAAGGACGGCCAGACCCGCGAGCA
TGCCCTGCTCACCAAGTGGAGCGAGGACCGCTACAACGAAATTGTCAAGG
AAACCTCGTTAGTACTTATTCTGATAGAGTCAGCCGAGCGAGAGACCACT
TCATTAAGAAGGTCGGTTTCAACCCCAAAAATGTGCCTTTCGTGCCCATC
TCCGGCTGGCACGGCGACAACATGATTGAGGAGTCGGASYSAGTGCGTTG
CCTACTCTTTGGTGCCGTTTTTTATGGAGTTGAGCTAAAGCCCTGCTGCA
GATGGCCTGGTTTCAAGGGCTGGGTCAAGGACATCAAGGGCGCCCAAGCC
AAGGCAAGACCCCTCCTTGAGGTCATTGACGTCATCGAGCCTTCGTTCMG
YRWCWSTMACCGACCAGTCCCT-CCGACCGCCTCTCAGGATGTCTACAAG
ATC-----------------------------------------------
--------------------------------------------------
----------
>14.Cystobasidiopsis_lactophilu
TCCGTAGGTGAACCTGCGGAAGGATCATTAGTGAATT-----TT------
--TTAGAGT-TCGGACGCTTT---------GCAAA--AAGTTGACGGC--
TCGCTCACTT----TCTT-TTACACAC-TTGTGCACTTGTTT-CTTCGAT
---TGTCAAAGT--CGATTAGAAATCTTTTT----AACACTTTTGTATAC
TT-GATTATAAAAAAGTCATTGTG---ATAA-AGAAAGAAAAACTTTCAG
CAATGGATCTCTTGGCTCTCGCATCGATGAAGAACGCAGCGAAACGCGAA
ATGTAATGTGAATTGCAGAATTTT-GTGAATCATCGAATCTTTGAACGCA
CCTTGCGCTTTCGGGTTATTCCTGGAAGCATGCTTGTTTGAGTGTCGCGT
ACCTCTC---AACCCC------GCTCTCTTTAATTAGAAA-GTAGTTA--
--GGGCTTGGATCGTGCTGCGTG--------TG--------------GTT
AAGTCCACTGCGGTGAAATACAACAAGC-----TGGATCCT-----TATC
TTGCG-GCTTGACCCGTTGTTATAAACTTGA--------AAACCAATGGG
AACGCAA---AGGAATG--GGCTTACCATAAAT-CTACAAGTGCATTT--
--TGACCTCAAATCAAGTAGGACTAC--CCGCTGAACTTAAAAACTAACA
AGGATTCCCCTAGTAACGGCGAGTGAAGTGGGAAAAGCTCAACTTTGTAA
TCTGGCTCTTTCAGAGTCCGAGTTGTAGTCTCGAGAAGCATCATCCGCGC
CGGACCTTGGATATGTCTGTTGGAAAACAGCGTCATAGAGGGTGACAATC
CCGTTTGTGCCAAGGACGCCCG-TGTGCATT-GCGGTGT-GCTTTCTAAG
AGTCGAGTTGTTTGGGAATGCAGCTCAAATTGGGTGGTAAATTCCATCTA
AAGCTAAATATTGGCGAGAGACCGATAGCGAACAAGTACCGTGAGGGAAA
GATGAAAAGCACTTTGGAAAGAGAATGAAACAGTATGTGAAATTGCTGGA
AGGGAAACGTTTGAA-GTTAGACTTGCTTTTGTC--ACATTCAG-CC---
--TTTTAGGTGTACTTGTGGCTTGT---GCAGGCCAGCATCGGTTTG--C
TTTGCGGTATAAGGGTGCATGGGATGTAGCT---GCCT-CGGC------A
GTGTTATAAACTTGCACTGGATGCCG-AATCGCAGACCGAGGTTCGCAGC
GCGCCTTTTTTGGCAATGGGCTTGCC--CATCGAGCGCTTAGGATGCT-G
GTAGAA--GCTTTAACCGACC---------CGTCTTGAAACACG------
--------------------------------------------------
--------------------------------------------------
--------------------------------------------------
--------------------------------------------------
--------------------------------------------------
--------------------------------------------------
--------------------------------------------------
--------------------------------------------------
--------------------------------------------------
--------------------------------------------------
--------------------------------------------------
--------------------------------------------------
--------------------------------------------------
--------------------------------------------------
--------------------------------------------------
--------------------------------------------------
--------------------------------------------------
--------------------------------------------------
--------------------------------------------------
--------------------------------------------------
----------
>9.Boekhoutia_sterigmata_CGMCC_
TTCGTAGGTGAACCTGCGGAAGGATCATTATTGAATT-----TCGAAAGA
ATCTTGGGAAGTTTTGGGCTT---------TCTCA--CCGGA-AGCCC--
CTTCCCCCTT----TCTCATTCCAAACACTGTGAACTTGTCTCTATTGAG
CC-TCGCGTTGT--AATTTTAAACCTTTTA--------ACCCTTGTGCAT
TT-GAACAAGTGATGTTTTATAAG---AAAGTTAAATGAAAA-CTTTCAG
CAATGGATCTCTTGGCTCTCGCATCGATGAAGAACGCAGCGAAACGCGAA
ATGTAATGTGAATTGCAGAATTCA-GTGAATCATCGAATCTTTGAACGCA
CCTTGCGCTCTCGGGTTATTCCTGGGAGCATGCTTGTTTGAGTGTCGCTT
ACCCCTCTCAAACCCCT----AGCATTCCTTTTAGGGGAGCTAGAGTA--
--AGGTTTGGATCGTGAGGCCTT--------TGTCGATTTTGAC---GAA
AAGTCGACTGCCTTGAATAGCAACAAGC-----TGTATCCTGAA--TACA
AAGCG-GCTTGACCCGTTGTCGTAA-CTTTA--------AACTCAATGGG
AACGCTTTGCAGGAATG--GGCTTACCATAAAC-GTAAAAGACTTTATAA
AATGACCTCAAATCAAGTAGGACTAC--CCGCTGAACTTAAAAACTAACA
AGGATTCCCCTAGTAACGGCGAGTGAAGTGGGAAAAGCTCAACTTTAAAA
TCTGGCTCTTTCAGAGTCCGAGTTGTAGTCTAGAGAAGCAACGTCCGCGC
CGGACCTTGGATAAGTCGGTTGGAAAACCGCGTCAGAGAGGGTGACAATC
CCGTTTGTACCAAGGACGCCCG-TGTGCATT-GTGATGT-GCTTTCCAAG
AGTCGAGTTGTTTGGGAATGCAGCTCAAATCGGGAGGTAGATTCCTTCTA
AAGCTAAATATTGGCGAGAGACCGATAGCGAACAAGTACCGTGAGGGAAA
GATGAAAAGCACTTTGGAAAGAGAATGAAACAGTATGTGAAATTGCTGAA
AGGGAAACGATTGAGCATGATGTTCGCTGTTGGG---TATTCAGGCC---
--TCACGGCTGTACTTACC-CTTGTA--GCGAGCCAGCATCGGTTTT--C
GATGTGGTAAAAGGGTGCCTGGAAAGTAGCTT--GCCTGCGGGC----AA
GTGTTATAGCCGCGCACTGGATGCCA-CGCAGGAGACCGAGGAACGCAGG
GCGCCGCAA--GGCAGCACCCCCGCG-GTGCCGAGCCCTTAGGATGCT-G
GTGTGA--TGCTTAACCGACC---------CGTCTTGAAACACGGACC--
--------------------------------------------------
--------------------------------------------------
--------------------------------------------------
--------------------------------------------------
--------------------------------------------------
--------------------------------------------------
--------------------------------------------------
--------------------------------------------------
--------------------------------------------------
--------------------------------------------------
--------------------------------------------------
--------------------------------------------------
--------------------------------------------------
--------------------------------------------------
--------------------------------------------------
--------------------------------------------------
--------------------------------------------------
--------------------------------------------------
--------------------------------------------------
--------------------------------------------------
----------
